# Supplementary material for: Marine Mycobiomes Colonize Mediterranean Sponge Hosts in a Random Fashion
Source: Microb Ecol. 2025 Apr 10;88(1):25. doi: 10.1007/s00248-025-02523-2 (PMC11985663; doi:10.1007/s00248-025-02523-2)
Supplement: Supplementary file 2 — (XLSX 78.6 KB) [file 248_2025_2523_MOESM2_ESM.xlsx]

## Sheet: Foglio2
Sample ID	Abundance	Sponge_Species	Kingdom	Phylum	Class	Order	Family	Genus
SA_CN5	0.933945	C.nucula	Fungi	Ascomycota	Dothideomycetes	Capnodiales	Cladosporiaceae	Cladosporium
CCO_CR3	0.8	C.reniformis	Fungi	Basidiomycota	Malasseziomycetes	Malasseziales	Malasseziaceae	Malassezia
CCO_CR5	0.764706	C.reniformis	Fungi	Ascomycota	Sordariomycetes	Hypocreales	Nectriaceae	Gibberella
SA_PF1	0.75	P.ficiformis	Fungi	Ascomycota	Dothideomycetes	Capnodiales	Cladosporiaceae	Cladosporium
SA_CR1	0.734043	C.reniformis	Fungi	Ascomycota	Dothideomycetes	Pleosporales	Didymellaceae	Epicoccum
GF_SW3	0.698276	Seawater	Fungi	Ascomycota	Saccharomycetes	Saccharomycetales	Debaryomycetaceae	Debaryomyces
GF_CN4	0.694915	C.nucula	Fungi	Basidiomycota	Tremellomycetes	Tremellales	Bulleribasidiaceae	Vishniacozyma
CCO_SW2	0.678877	Seawater	Fungi	Ascomycota	Sordariomycetes	Sordariales	Lasiosphaeriaceae	Immersiella
CCO_CR4	0.666667	C.reniformis	Fungi	Ascomycota	Dothideomycetes	Capnodiales	Cladosporiaceae	Cladosporium
CCO_CC5	0.661538	C.crambe	Fungi	Basidiomycota	Malasseziomycetes	Malasseziales	Malasseziaceae	Malassezia
CCO_CR1	0.643891	C.reniformis	Fungi	Ascomycota	Eurotiomycetes	Eurotiales	Aspergillaceae	Aspergillus
CCO_PF3	0.639492	P.ficiformis	Fungi	Ascomycota	Eurotiomycetes	Eurotiales	Aspergillaceae	Aspergillus
GF_CN1	0.616955	C.nucula	Fungi	Ascomycota	Eurotiomycetes	Eurotiales	Aspergillaceae	Aspergillus
GF_SW1	0.604772	Seawater	Fungi	Ascomycota	Saccharomycetes	Saccharomycetales	Debaryomycetaceae	Debaryomyces
SA_PF4	0.566372	P.ficiformis	Fungi	Ascomycota	Dothideomycetes	Capnodiales	Mycosphaerellaceae	Zasmidium
GF_CR4	0.56338	C.reniformis	Fungi	Basidiomycota	Malasseziomycetes	Malasseziales	Malasseziaceae	Malassezia
CCO_PF5	0.55	P.ficiformis	Fungi	Ascomycota	Dothideomycetes	Pleosporales	Pleosporaceae	Alternaria
GF_SW2	0.547437	Seawater	Fungi	Ascomycota	Saccharomycetes	Saccharomycetales	Debaryomycetaceae	Debaryomyces
CCO_SW3	0.528462	Seawater	Fungi	Ascomycota	Dothideomycetes	Pleosporales	Pleosporaceae	Alternaria
CCO_CR2	0.5	C.reniformis	Fungi	Ascomycota	Dothideomycetes	Capnodiales	Mycosphaerellaceae	Zasmidium
GF_CR2	0.498564	C.reniformis	Fungi	Ascomycota	Eurotiomycetes	Chaetothyriales	Trichomeriaceae	Knufia
SA_CR3	0.48	C.reniformis	Fungi	Ascomycota	Eurotiomycetes	Eurotiales	Aspergillaceae	Penicillium
GF_CC1	0.454545	C.crambe	Fungi	Ascomycota	Eurotiomycetes	Eurotiales	Aspergillaceae	Penicillium
SA_CR5	0.444867	C.reniformis	Fungi	Ascomycota	Dothideomycetes	Capnodiales	Cladosporiaceae	Toxicocladosporium
SA_CN1	0.432432	C.nucula	Fungi	Ascomycota	Dothideomycetes	Capnodiales	Cladosporiaceae	Cladosporium
GF_CN2	0.428571	C.nucula	Fungi	Ascomycota	Dothideomycetes	Pleosporales	Didymosphaeriaceae	Montagnula
SA_CN4	0.422018	C.nucula	Fungi	Ascomycota	Dothideomycetes	Capnodiales	Cladosporiaceae	Cladosporium
CCO_CC1	0.41989	C.crambe	Fungi	Ascomycota	Dothideomycetes	Capnodiales	Cladosporiaceae	Cladosporium
CCO_CC3	0.410811	C.crambe	Fungi	Ascomycota	Dothideomycetes	Capnodiales	Cladosporiaceae	Cladosporium
GF_CR1	0.394118	C.reniformis	Fungi	Basidiomycota	Malasseziomycetes	Malasseziales	Malasseziaceae	Malassezia
SA_SW2	0.391304	Seawater	Fungi	Ascomycota	Eurotiomycetes	Eurotiales	Aspergillaceae	Aspergillus
SA_CC2	0.38835	C.crambe	Fungi	Ascomycota	Sordariomycetes	Glomerellales	Reticulascaceae	Reticulascus
CCO_PF2	0.385	P.ficiformis	Fungi	Basidiomycota	Malasseziomycetes	Malasseziales	Malasseziaceae	Malassezia
GF_CC2	0.380435	C.crambe	Fungi	Ascomycota	Dothideomycetes	Capnodiales	Cladosporiaceae	Cladosporium
SA_SW1	0.372217	Seawater	Fungi	Ascomycota	Dothideomycetes	Capnodiales	Cladosporiaceae	Cladosporium
GF_CR5	0.366667	C.reniformis	Fungi	Ascomycota	Sordariomycetes	Xylariales	Bartaliniaceae	Bartalinia
GF_CR3	0.364486	C.reniformis	Fungi	Ascomycota	Dothideomycetes	Pleosporales	Pleosporaceae	Alternaria
CCO_PF4	0.363636	P.ficiformis	Fungi	Ascomycota	Eurotiomycetes	Eurotiales	Aspergillaceae	Penicillium
CCO_PF4	0.363636	P.ficiformis	Fungi	Basidiomycota	Malasseziomycetes	Malasseziales	Malasseziaceae	Malassezia
CCO_SW1	0.362903	Seawater	Fungi	Ascomycota	Dothideomycetes	Capnodiales	Cladosporiaceae	Cladosporium
SA_CN1	0.351351	C.nucula	Fungi	Basidiomycota	Malasseziomycetes	Malasseziales	Malasseziaceae	Malassezia
SA_SW2	0.347826	Seawater	Fungi	Ascomycota	Dothideomycetes	Capnodiales	Cladosporiaceae	Cladosporium
SA_CR5	0.343473	C.reniformis	Fungi	Ascomycota	Dothideomycetes	Capnodiales	Cladosporiaceae	Cladosporium
GF_CN5	0.338235	C.nucula	Fungi	Ascomycota	Eurotiomycetes	Eurotiales	Aspergillaceae	Aspergillus
SA_CC3	0.322314	C.crambe	Fungi	Ascomycota	Eurotiomycetes	Eurotiales	Aspergillaceae	Penicillium
GF_CC3	0.3125	C.crambe	Fungi	Ascomycota	Dothideomycetes	Capnodiales	Cladosporiaceae	Cladosporium
GF_CC3	0.3125	C.crambe	Fungi	Ascomycota	Eurotiomycetes	Chaetothyriales	Herpotrichiellaceae	Coniosporium
CCO_PF1	0.3125	P.ficiformis	Fungi	Basidiomycota	Malasseziomycetes	Malasseziales	Malasseziaceae	Malassezia
GF_PF1	0.305882	P.ficiformis	Fungi	Basidiomycota	Malasseziomycetes	Malasseziales	Malasseziaceae	Malassezia
SA_CR2	0.300885	C.reniformis	Fungi	Ascomycota	Dothideomycetes	Pleosporales	Pleosporaceae	Alternaria
GF_CC5	0.3	C.crambe	Fungi	Basidiomycota	Tremellomycetes	Filobasidiales	Filobasidiaceae	Filobasidium
GF_PF1	0.294118	P.ficiformis	Fungi	Basidiomycota	Tremellomycetes	Filobasidiales	Filobasidiaceae	Filobasidium
CCO_CC1	0.291436	C.crambe	Fungi	Ascomycota	Dothideomycetes	Capnodiales	Cladosporiaceae	Toxicocladosporium
SA_PF4	0.283186	P.ficiformis	Fungi	Ascomycota	Dothideomycetes	Capnodiales	Cladosporiaceae	Cladosporium
SA_CR4	0.277778	C.reniformis	Fungi	Ascomycota	Dothideomycetes	Pleosporales	Thyridariaceae	Roussoella
SA_SW3	0.264779	Seawater	Fungi	Ascomycota	Dothideomycetes	Capnodiales	Cladosporiaceae	Cladosporium
GF_CN3	0.25724	C.nucula	Fungi	Ascomycota	Dothideomycetes	Capnodiales	Cladosporiaceae	Cladosporium
SA_PF3	0.25	P.ficiformis	Fungi	Ascomycota	Dothideomycetes	Capnodiales	Cladosporiaceae	Cladosporium
SA_PF1	0.25	P.ficiformis	Fungi	Ascomycota	Sordariomycetes	Hypocreales	Cordycipitaceae	Parengyodontium
CCO_PF1	0.25	P.ficiformis	Fungi	Ascomycota	Dothideomycetes	Pleosporales	Torulaceae	Torula
SA_CN2	0.241935	C.nucula	Fungi	Ascomycota	Dothideomycetes	Pleosporales	Pleosporaceae	Alternaria
GF_CR4	0.239437	C.reniformis	Fungi	Ascomycota	Eurotiomycetes	Eurotiales	Aspergillaceae	Aspergillus
GF_CR5	0.233333	C.reniformis	Fungi	Ascomycota	Dothideomycetes	Pleosporales	Pleosporales_fam_Incertae_sedis	Libertasomyces
SA_CC2	0.223301	C.crambe	Fungi	Basidiomycota	Microbotryomycetes	Sporidiobolales	Sporidiobolaceae	Sporobolomyces
SA_CR4	0.222222	C.reniformis	Fungi	Ascomycota	Sordariomycetes	Hypocreales	Cordycipitaceae	Beauveria
CCO_CR2	0.214286	C.reniformis	Fungi	Ascomycota	Dothideomycetes	Capnodiales	Cladosporiaceae	Cladosporium
SA_SW1	0.211932	Seawater	Fungi	Ascomycota	Dothideomycetes	Capnodiales	Cladosporiaceae	Toxicocladosporium
GF_CC4	0.210526	C.crambe	Fungi	Ascomycota	Dothideomycetes	Pleosporales	Cucurbitariaceae	Neocucurbitaria
GF_CC5	0.209091	C.crambe	Fungi	Basidiomycota	Cystobasidiomycetes	Erythrobasidiales	Erythrobasidiaceae	Erythrobasidium
CCO_CR3	0.2	C.reniformis	Fungi	Ascomycota	Dothideomycetes	Capnodiales	Teratosphaeriaceae	Devriesia
CCO_PF5	0.2	P.ficiformis	Fungi	Ascomycota	Sordariomycetes	Hypocreales	Cordycipitaceae	Parengyodontium
SA_CR3	0.2	C.reniformis	Fungi	Ascomycota	Dothideomycetes	Capnodiales	Mycosphaerellaceae	Zasmidium
SA_CC3	0.190083	C.crambe	Fungi	Ascomycota	Sordariomycetes	Hypocreales	Nectriaceae	Fusarium
CCO_PF1	0.1875	P.ficiformis	Fungi	Ascomycota	Saccharomycetes	Saccharomycetales	Debaryomycetaceae	Debaryomyces
GF_CC3	0.1875	C.crambe	Fungi	Basidiomycota	Malasseziomycetes	Malasseziales	Malasseziaceae	Malassezia
GF_CR3	0.186916	C.reniformis	Fungi	Basidiomycota	Agaricostilbomycetes	Agaricostilbales	Agaricostilbaceae	Sterigmatomyces
GF_CR3	0.186916	C.reniformis	Fungi	Ascomycota	Dothideomycetes	Capnodiales	Cladosporiaceae	Cladosporium
GF_CR2	0.184653	C.reniformis	Fungi	Ascomycota	Dothideomycetes	Capnodiales	Teratosphaeriaceae	Neocatenulostroma
CCO_CC5	0.184615	C.crambe	Fungi	Ascomycota	Eurotiomycetes	Chaetothyriales	Trichomeriaceae	Knufia
GF_CC1	0.181818	C.crambe	Fungi	Ascomycota	Dothideomycetes	Capnodiales	Dissoconiaceae	Dissoconium
CCO_PF4	0.181818	P.ficiformis	Fungi	Ascomycota	Eurotiomycetes	Eurotiales	Aspergillaceae	Aspergillus
GF_CN5	0.176471	C.nucula	Fungi	Ascomycota	Dothideomycetes	Capnodiales	Teratosphaeriaceae	Neocatenulostroma
SA_CC5	0.1759	C.crambe	Fungi	Ascomycota	Eurotiomycetes	Chaetothyriales	Herpotrichiellaceae	Exophiala
CCO_CC2	0.174603	C.crambe	Fungi	Ascomycota	Dothideomycetes	Pleosporales	Cucurbitariaceae	Neocucurbitaria
GF_CC2	0.173913	C.crambe	Fungi	Ascomycota	Eurotiomycetes	Eurotiales	Aspergillaceae	Penicillium
SA_CC5	0.17313	C.crambe	Fungi	Basidiomycota	Malasseziomycetes	Malasseziales	Malasseziaceae	Malassezia
GF_CR1	0.170588	C.reniformis	Fungi	Ascomycota	Sordariomycetes	Hypocreales	Cordycipitaceae	Lecanicillium
SA_CR4	0.166667	C.reniformis	Fungi	Ascomycota	Dothideomycetes	Capnodiales	Cladosporiaceae	Cladosporium
CCO_CR4	0.166667	C.reniformis	Fungi	Basidiomycota	Malasseziomycetes	Malasseziales	Malasseziaceae	Malassezia
CCO_PF2	0.165	P.ficiformis	Fungi	Ascomycota	Dothideomycetes	Pleosporales	Pleosporaceae	Alternaria
GF_CR1	0.164706	C.reniformis	Fungi	Basidiomycota	Agaricomycetes	Agaricales	Schizophyllaceae	Schizophyllum
SA_CC4	0.163636	C.crambe	Fungi	Ascomycota	Sordariomycetes	Xylariales	Bartaliniaceae	Bartalinia
GF_CC5	0.163636	C.crambe	Fungi	Basidiomycota	Tremellomycetes	Cystofilobasidiales	Mrakiaceae	Itersonilia
CCO_SW1	0.16129	Seawater	Fungi	Ascomycota	Dothideomycetes	Pleosporales	Didymosphaeriaceae	Didymosphaeria
SA_CN3	0.159694	C.nucula	Fungi	Ascomycota	Dothideomycetes	Pleosporales	Didymosphaeriaceae	Didymosphaeria
SA_CR5	0.157795	C.reniformis	Fungi	Ascomycota	Dothideomycetes	Capnodiales	Mycosphaerellaceae	Zasmidium
SA_CC4	0.157576	C.crambe	Fungi	Ascomycota	Dothideomycetes	Pleosporales	Didymosphaeriaceae	Didymosphaeria
SA_PF3	0.15625	P.ficiformis	Fungi	Ascomycota	Dothideomycetes	Capnodiales	Extremaceae	Saxophila
GF_CC4	0.153684	C.crambe	Fungi	Ascomycota	Dothideomycetes	Pleosporales	Pleosporales_fam_Incertae_sedis	Libertasomyces
SA_SW3	0.152373	Seawater	Fungi	Basidiomycota	Malasseziomycetes	Malasseziales	Malasseziaceae	Malassezia
CCO_CC4	0.152098	C.crambe	Fungi	Basidiomycota	Agaricomycetes	Agaricales	Schizophyllaceae	Schizophyllum
CCO_SW3	0.151232	Seawater	Fungi	Ascomycota	Dothideomycetes	Capnodiales	Cladosporiaceae	Cladosporium
CCO_PF5	0.15	P.ficiformis	Fungi	Ascomycota	Dothideomycetes	Capnodiales	Mycosphaerellaceae	Mycosphaerella
SA_PF5	0.149114	P.ficiformis	Fungi	Ascomycota	Dothideomycetes	Pleosporales	Phaeosphaeriaceae	Neosetophoma
SA_CC3	0.14876	C.crambe	Fungi	Basidiomycota	Malasseziomycetes	Malasseziales	Malasseziaceae	Malassezia
GF_CN5	0.147059	C.nucula	Fungi	Ascomycota	Sordariomycetes	Hypocreales	Cordycipitaceae	Parengyodontium
GF_CN3	0.143101	C.nucula	Fungi	Ascomycota	Eurotiomycetes	Eurotiales	Aspergillaceae	Aspergillus
CCO_CR2	0.142857	C.reniformis	Fungi	Basidiomycota	Tremellomycetes	Filobasidiales	Filobasidiaceae	Filobasidium
GF_CR3	0.140187	C.reniformis	Fungi	Ascomycota	Dothideomycetes	Pleosporales	Didymellaceae	Neoascochyta
GF_CC1	0.136364	C.crambe	Fungi	Basidiomycota	Malasseziomycetes	Malasseziales	Malasseziaceae	Malassezia
CCO_CR4	0.133333	C.reniformis	Fungi	Ascomycota	Eurotiomycetes	Eurotiales	Aspergillaceae	Aspergillus
CCO_CC4	0.132867	C.crambe	Fungi	Ascomycota	Dothideomycetes	Capnodiales	Cladosporiaceae	Cladosporium
GF_CN5	0.132353	C.nucula	Fungi	Basidiomycota	Cystobasidiomycetes	Erythrobasidiales	Erythrobasidiaceae	Erythrobasidium
GF_CN3	0.131175	C.nucula	Fungi	Ascomycota	Dothideomycetes	Capnodiales	Mycosphaerellaceae	Zasmidium
GF_CC2	0.130435	C.crambe	Fungi	Ascomycota	Sordariomycetes	Hypocreales	Cordycipitaceae	Parengyodontium
SA_SW2	0.130435	Seawater	Fungi	Basidiomycota	Malasseziomycetes	Malasseziales	Malasseziaceae	Malassezia
CCO_PF2	0.13	P.ficiformis	Fungi	Ascomycota	Dothideomycetes	Pleosporales	Didymosphaeriaceae	Kalmusia
CCO_CC3	0.12973	C.crambe	Fungi	Ascomycota	Dothideomycetes	Capnodiales	Mycosphaerellaceae	Mycosphaerella
GF_PF1	0.129412	P.ficiformis	Fungi	Ascomycota	Eurotiomycetes	Eurotiales	Aspergillaceae	Penicillium
GF_CN2	0.128571	C.nucula	Fungi	Basidiomycota	Malasseziomycetes	Malasseziales	Malasseziaceae	Malassezia
GF_CR4	0.126761	C.reniformis	Fungi	Ascomycota	Dothideomycetes	Pleosporales	Cucurbitariaceae	Pyrenochaeta
SA_CN3	0.124606	C.nucula	Fungi	Ascomycota	Dothideomycetes	Pleosporales	Pleosporales_fam_Incertae_sedis	Libertasomyces
GF_CR1	0.123529	C.reniformis	Fungi	Ascomycota	Dothideomycetes	Pleosporales	Didymellaceae	Neodidymelliopsis
CCO_SW1	0.120968	Seawater	Fungi	Ascomycota	Saccharomycetes	Saccharomycetales	Saccharomycetales_fam_Incertae_sedis	Candida
SA_CN2	0.120968	C.nucula	Fungi	Ascomycota	Schizosaccharomycetes	Schizosaccharomycetales	Schizosaccharomycetaceae	Schizosaccharomyces
GF_CC4	0.12	C.crambe	Fungi	Ascomycota	Leotiomycetes	Thelebolales	Pseudeurotiaceae	Pseudeurotium
CCO_CC2	0.119769	C.crambe	Fungi	Basidiomycota	Malasseziomycetes	Malasseziales	Malasseziaceae	Malassezia
SA_PF5	0.118874	P.ficiformis	Fungi	Basidiomycota	Malasseziomycetes	Malasseziales	Malasseziaceae	Malassezia
GF_PF1	0.117647	P.ficiformis	Fungi	Basidiomycota	Agaricostilbomycetes	Agaricostilbales	Agaricostilbaceae	Sterigmatomyces
CCO_CR5	0.117647	C.reniformis	Fungi	Ascomycota	Dothideomycetes	Pleosporales	Pleosporaceae	Alternaria
CCO_CR5	0.117647	C.reniformis	Fungi	Ascomycota	Dothideomycetes	Pleosporales	Lophiostomataceae	Lophiostoma
CCO_CR1	0.11684	C.reniformis	Fungi	Ascomycota	Sordariomycetes	Hypocreales	Cordycipitaceae	Parengyodontium
GF_CR5	0.116667	C.reniformis	Fungi	Ascomycota	Dothideomycetes	Pleosporales	Lentitheciaceae	Keissleriella
GF_SW2	0.115231	Seawater	Fungi	Ascomycota	Dothideomycetes	Capnodiales	Cladosporiaceae	Cladosporium
SA_PF4	0.115044	P.ficiformis	Fungi	Ascomycota	Dothideomycetes	Capnodiales	Cladosporiaceae	Toxicocladosporium
SA_CN3	0.11426	C.nucula	Fungi	Ascomycota	Dothideomycetes	Pleosporales	Lentitheciaceae	Keissleriella
CCO_SW1	0.112903	Seawater	Fungi	Ascomycota	Dothideomycetes	Pleosporales	Pleosporales_fam_Incertae_sedis	Libertasomyces
CCO_CC1	0.111878	C.crambe	Fungi	Basidiomycota	Malasseziomycetes	Malasseziales	Malasseziaceae	Malassezia
GF_CN2	0.111429	C.nucula	Fungi	Ascomycota	Saccharomycetes	Saccharomycetales	Debaryomycetaceae	Debaryomyces
SA_CR4	0.111111	C.reniformis	Fungi	Ascomycota	Eurotiomycetes	Chaetothyriales	Trichomeriaceae	Knufia
SA_CN1	0.108108	C.nucula	Fungi	Ascomycota	Eurotiomycetes	Eurotiales	Aspergillaceae	Penicillium
SA_CN1	0.108108	C.nucula	Fungi	Ascomycota	Dothideomycetes	Capnodiales	Neodevriesiaceae	Neodevriesia
SA_CN4	0.107798	C.nucula	Fungi	Basidiomycota	Malasseziomycetes	Malasseziales	Malasseziaceae	Malassezia
SA_CR2	0.106195	C.reniformis	Fungi	Ascomycota	Sordariomycetes	Hypocreales	Hypocreaceae	Trichoderma
SA_CR2	0.106195	C.reniformis	Fungi	Basidiomycota	Malasseziomycetes	Malasseziales	Malasseziaceae	Malassezia
SA_SW3	0.105745	Seawater	Fungi	Ascomycota	Dothideomycetes	Pleosporales	Didymosphaeriaceae	Didymosphaeria
SA_CN4	0.105505	C.nucula	Fungi	Ascomycota	Dothideomycetes	Capnodiales	Mycosphaerellaceae	Mycosphaerella
CCO_PF2	0.105	P.ficiformis	Fungi	Ascomycota	Eurotiomycetes	Chaetothyriales	Trichomeriaceae	Knufia
CCO_CC4	0.103147	C.crambe	Fungi	Ascomycota	Sordariomycetes	Hypocreales	Cordycipitaceae	Parengyodontium
GF_CR3	0.102804	C.reniformis	Fungi	Ascomycota	Eurotiomycetes	Eurotiales	Aspergillaceae	Aspergillus
CCO_CC2	0.102453	C.crambe	Fungi	Ascomycota	Dothideomycetes	Pleosporales	Lentitheciaceae	Keissleriella
GF_CN4	0.101695	C.nucula	Fungi	Basidiomycota	Malasseziomycetes	Malasseziales	Malasseziaceae	Malassezia
GF_CR5	0.1	C.reniformis	Fungi	Ascomycota	Dothideomycetes	Pleosporales	Phaeosphaeriaceae	Acericola
CCO_CC2	0.0981241	C.crambe	Fungi	Ascomycota	Dothideomycetes	Pleosporales	Didymosphaeriaceae	Didymosphaeria
GF_CC2	0.0978261	C.crambe	Fungi	Mucoromycota	Mucoromycetes	Mucorales	Mucoraceae	Mucor
SA_CR2	0.0973451	C.reniformis	Fungi	Ascomycota	Dothideomycetes	Pleosporales	Didymosphaeriaceae	Kalmusia
CCO_CC3	0.0972973	C.crambe	Fungi	Ascomycota	Taphrinomycetes	Taphrinales	Taphrinaceae	Taphrina
CCO_CC3	0.0972973	C.crambe	Fungi	Basidiomycota	Malasseziomycetes	Malasseziales	Malasseziaceae	Malassezia
CCO_PF3	0.0970874	P.ficiformis	Fungi	Ascomycota	Sordariomycetes	Hypocreales	Cordycipitaceae	Parengyodontium
SA_CN2	0.0967742	C.nucula	Fungi	Ascomycota	Eurotiomycetes	Eurotiales	Aspergillaceae	Penicillium
SA_CC4	0.0939394	C.crambe	Fungi	Ascomycota	Dothideomycetes	Pleosporales	Cucurbitariaceae	Neocucurbitaria
CCO_PF1	0.09375	P.ficiformis	Fungi	Ascomycota	Dothideomycetes	Pleosporales	Pleosporaceae	Alternaria
SA_PF3	0.09375	P.ficiformis	Fungi	Ascomycota	Dothideomycetes	Pleosporales	Didymellaceae	Neodidymelliopsis
SA_PF3	0.09375	P.ficiformis	Fungi	Basidiomycota	Malasseziomycetes	Malasseziales	Malasseziaceae	Malassezia
GF_CN1	0.0935969	C.nucula	Fungi	Ascomycota	Sordariomycetes	Hypocreales	Cordycipitaceae	Parengyodontium
CCO_CC2	0.0923521	C.crambe	Fungi	Ascomycota	Dothideomycetes	Pleosporales	Phaeosphaeriaceae	Parastagonospora
CCO_CC5	0.0923077	C.crambe	Fungi	Ascomycota	Dothideomycetes	Capnodiales	Mycosphaerellaceae	Mycosphaerella
SA_PF5	0.0917623	P.ficiformis	Fungi	Ascomycota	Eurotiomycetes	Eurotiales	Aspergillaceae	Aspergillus
GF_CC1	0.0909091	C.crambe	Fungi	Ascomycota	Dothideomycetes	Pleosporales	Pleosporaceae	Alternaria
GF_CC1	0.0909091	C.crambe	Fungi	Ascomycota	Dothideomycetes	Pleosporales	Phaeosphaeriaceae	Parastagonospora
CCO_PF4	0.0909091	P.ficiformis	Fungi	Ascomycota	Eurotiomycetes	Chaetothyriales	Trichomeriaceae	Knufia
SA_CN2	0.0887097	C.nucula	Fungi	Ascomycota	Eurotiomycetes	Eurotiales	Aspergillaceae	Aspergillus
GF_CN3	0.088586	C.nucula	Fungi	Ascomycota	Dothideomycetes	Capnodiales	Cladosporiaceae	Toxicocladosporium
GF_CN2	0.0885714	C.nucula	Fungi	Ascomycota	Eurotiomycetes	Eurotiales	Aspergillaceae	Penicillium
SA_CR2	0.0884956	C.reniformis	Fungi	Ascomycota	Eurotiomycetes	Eurotiales	Aspergillaceae	Aspergillus
GF_SW3	0.0882353	Seawater	Fungi	Ascomycota	Dothideomycetes	Capnodiales	Cladosporiaceae	Cladosporium
SA_PF5	0.0875912	P.ficiformis	Fungi	Ascomycota	Dothideomycetes	Pleosporales	Didymosphaeriaceae	Didymosphaeria
SA_SW2	0.0869565	Seawater	Fungi	Ascomycota	Dothideomycetes	Pleosporales	Cucurbitariaceae	Pyrenochaetopsis
GF_CC5	0.0863636	C.crambe	Fungi	Ascomycota	Taphrinomycetes	Taphrinales	Taphrinaceae	Taphrina
SA_SW3	0.0849292	Seawater	Fungi	Ascomycota	Sordariomycetes	Hypocreales	Nectriaceae	Fusarium
CCO_CC2	0.0836941	C.crambe	Fungi	Ascomycota	Dothideomycetes	Pleosporales	Didymellaceae	Neodidymelliopsis
GF_CR5	0.0833333	C.reniformis	Fungi	Ascomycota	Leotiomycetes	Helotiales	Sclerotiniaceae	Botrytis
SA_CR4	0.0833333	C.reniformis	Fungi	Basidiomycota	Malasseziomycetes	Malasseziales	Malasseziaceae	Malassezia
SA_CC3	0.0826446	C.crambe	Fungi	Ascomycota	Dothideomycetes	Pleosporales	Didymosphaeriaceae	Didymosphaeria
GF_CC4	0.0821053	C.crambe	Fungi	Ascomycota	Dothideomycetes	Pleosporales	Phaeosphaeriaceae	Septoriella
SA_CN3	0.0818713	C.nucula	Fungi	Ascomycota	Dothideomycetes	Pleosporales	Didymosphaeriaceae	Kalmusia
GF_CC5	0.0818182	C.crambe	Fungi	Basidiomycota	Tremellomycetes	Tremellales	Bulleribasidiaceae	Dioszegia
GF_CN3	0.0817717	C.nucula	Fungi	Ascomycota	Dothideomycetes	Pleosporales	Lentitheciaceae	Keissleriella
SA_CN2	0.0806452	C.nucula	Fungi	Ascomycota	Sordariomycetes	Hypocreales	Cordycipitaceae	Lecanicillium
SA_CR3	0.08	C.reniformis	Fungi	Ascomycota	Eurotiomycetes	Eurotiales	Aspergillaceae	Aspergillus
SA_CR3	0.08	C.reniformis	Fungi	Ascomycota	Sordariomycetes	Hypocreales	Cordycipitaceae	Parengyodontium
SA_CR3	0.08	C.reniformis	Fungi	Basidiomycota	Malasseziomycetes	Malasseziales	Malasseziaceae	Malassezia
GF_SW2	0.0799709	Seawater	Fungi	Basidiomycota	Microbotryomycetes	Sporidiobolales	Sporidiobolaceae	Rhodotorula
SA_PF3	0.078125	P.ficiformis	Fungi	Ascomycota	Eurotiomycetes	Eurotiales	Aspergillaceae	Penicillium
SA_PF3	0.078125	P.ficiformis	Fungi	Ascomycota	Eurotiomycetes	Chaetothyriales	Trichomeriaceae	Knufia
SA_CC2	0.0776699	C.crambe	Fungi	Ascomycota	Dothideomycetes	Capnodiales	Cladosporiaceae	Toxicocladosporium
SA_PF5	0.0771637	P.ficiformis	Fungi	Ascomycota	Dothideomycetes	Pleosporales	Pleosporales_fam_Incertae_sedis	Libertasomyces
SA_CC4	0.0757576	C.crambe	Fungi	Ascomycota	Dothideomycetes	Myriangiales	Elsinoaceae	Sphaceloma
SA_CN4	0.0756881	C.nucula	Fungi	Ascomycota	Eurotiomycetes	Eurotiales	Aspergillaceae	Penicillium
CCO_CC3	0.0756757	C.crambe	Fungi	Basidiomycota	Tremellomycetes	Tremellales	Bulleribasidiaceae	Vishniacozyma
CCO_CC4	0.0734266	C.crambe	Fungi	Ascomycota	Dothideomycetes	Dothideales	Dothideales_fam_Incertae_sedis	Hortaea
CCO_CR2	0.0714286	C.reniformis	Fungi	Ascomycota	Sordariomycetes	Xylariales	Bartaliniaceae	Bartalinia
CCO_CR2	0.0714286	C.reniformis	Fungi	Ascomycota	Saccharomycetes	Saccharomycetales	Saccharomycetales_fam_Incertae_sedis	Candida
GF_CN2	0.0714286	C.nucula	Fungi	Ascomycota	Dothideomycetes	Dothideales	Dothideales_fam_Incertae_sedis	Hortaea
SA_CR2	0.0707965	C.reniformis	Fungi	Ascomycota	Dothideomycetes	Pleosporales	Pleosporales_fam_Incertae_sedis	Libertasomyces
SA_CR2	0.0707965	C.reniformis	Fungi	Ascomycota	Dothideomycetes	Dothideales	Dothideales_fam_Incertae_sedis	Hortaea
SA_CC5	0.0706371	C.crambe	Fungi	Ascomycota	Dothideomycetes	Capnodiales	Mycosphaerellaceae	Mycosphaerella
GF_PF1	0.0705882	P.ficiformis	Fungi	Ascomycota	Dothideomycetes	Capnodiales	Cladosporiaceae	Cladosporium
CCO_CC3	0.0702703	C.crambe	Fungi	Ascomycota	Sordariomycetes	Sordariales	Chaetomiaceae	Chaetomium
GF_SW1	0.0695021	Seawater	Fungi	Ascomycota	Dothideomycetes	Pleosporales	Pleosporaceae	Alternaria
GF_CC5	0.0681818	C.crambe	Fungi	Basidiomycota	Tremellomycetes	Tremellales	Bulleribasidiaceae	Vishniacozyma
SA_CC2	0.0679612	C.crambe	Fungi	Basidiomycota	Malasseziomycetes	Malasseziales	Malasseziaceae	Malassezia
SA_CC5	0.066482	C.crambe	Fungi	Ascomycota	Eurotiomycetes	Eurotiales	Aspergillaceae	Aspergillus
GF_CN3	0.0664395	C.nucula	Fungi	Ascomycota	Dothideomycetes	Pleosporales	Pleosporaceae	Curvularia
GF_CC4	0.0652632	C.crambe	Fungi	Ascomycota	Dothideomycetes	Capnodiales	Cladosporiaceae	Cladosporium
GF_CC2	0.0652174	C.crambe	Fungi	Ascomycota	Saccharomycetes	Saccharomycetales	Debaryomycetaceae	Debaryomyces
GF_CC2	0.0652174	C.crambe	Fungi	Ascomycota	Sordariomycetes	Glomerellales	Plectosphaerellaceae	Plectosphaerella
SA_CC5	0.065097	C.crambe	Fungi	Ascomycota	Eurotiomycetes	Eurotiales	Aspergillaceae	Penicillium
CCO_SW3	0.0645709	Seawater	Fungi	Ascomycota	Dothideomycetes	Pleosporales	Didymellaceae	Neodidymelliopsis
CCO_SW1	0.0645161	Seawater	Fungi	Basidiomycota	Tremellomycetes	Cystofilobasidiales	Mrakiaceae	Tausonia
SA_CR1	0.0638298	C.reniformis	Fungi	Basidiomycota	Agaricomycetes	Gloeophyllales	Gloeophyllaceae	Gloeophyllum
SA_CC4	0.0636364	C.crambe	Fungi	Basidiomycota	Microbotryomycetes	Sporidiobolales	Sporidiobolaceae	Rhodotorula
GF_SW1	0.063278	Seawater	Fungi	Ascomycota	Dothideomycetes	Capnodiales	Cladosporiaceae	Cladosporium
GF_CC3	0.0625	C.crambe	Fungi	Basidiomycota	Agaricostilbomycetes	Agaricostilbales	Agaricostilbaceae	Sterigmatomyces
CCO_PF1	0.0625	P.ficiformis	Fungi	Ascomycota	Dothideomycetes	Capnodiales	Cladosporiaceae	Cladosporium
GF_CC3	0.0625	C.crambe	Fungi	Ascomycota	Sordariomycetes	Hypocreales	Cordycipitaceae	Parengyodontium
SA_PF3	0.0625	P.ficiformis	Fungi	Ascomycota	Dothideomycetes	Dothideales	Dothideales_fam_Incertae_sedis	Hortaea
GF_CC3	0.0625	C.crambe	Fungi	Ascomycota	Dothideomycetes	Pleosporales	Didymosphaeriaceae	Didymosphaeria
SA_CN3	0.0620783	C.nucula	Fungi	Ascomycota	Dothideomycetes	Pleosporales	Cucurbitariaceae	Neocucurbitaria
CCO_CC4	0.0611888	C.crambe	Fungi	Ascomycota	Dothideomycetes	Capnodiales	Extremaceae	Saxophila
SA_CC5	0.0609418	C.crambe	Fungi	Ascomycota	Dothideomycetes	Capnodiales	Cladosporiaceae	Cladosporium
GF_CN2	0.06	C.nucula	Fungi	Ascomycota	Dothideomycetes	Capnodiales	Cladosporiaceae	Cladosporium
CCO_PF2	0.06	P.ficiformis	Fungi	Ascomycota	Eurotiomycetes	Eurotiales	Aspergillaceae	Penicillium
SA_SW3	0.0591174	Seawater	Fungi	Ascomycota	Dothideomycetes	Pleosporales	Lentitheciaceae	Keissleriella
GF_CN5	0.0588235	C.nucula	Fungi	Ascomycota	Dothideomycetes	Capnodiales	Mycosphaerellaceae	Mycosphaerella
GF_CN5	0.0588235	C.nucula	Fungi	Ascomycota	Dothideomycetes	Capnodiales	Cladosporiaceae	Cladosporium
GF_PF1	0.0588235	P.ficiformis	Fungi	Ascomycota	Eurotiomycetes	Eurotiales	Aspergillaceae	Aspergillus
GF_CR2	0.0582684	C.reniformis	Fungi	Ascomycota	Dothideomycetes	Capnodiales	Extremaceae	Saxophila
SA_CC2	0.0582524	C.crambe	Fungi	Basidiomycota	Wallemiomycetes	Wallemiales	Wallemiaceae	Wallemia
SA_CC3	0.0578512	C.crambe	Fungi	Basidiomycota	Agaricomycetes	Agaricales	Strophariaceae	Deconica
CCO_SW3	0.057774	Seawater	Fungi	Basidiomycota	Malasseziomycetes	Malasseziales	Malasseziaceae	Malassezia
GF_SW2	0.0567067	Seawater	Fungi	Basidiomycota	Agaricostilbomycetes	Agaricostilbales	Kondoaceae	Kondoa
SA_CN2	0.0564516	C.nucula	Fungi	Ascomycota	Sordariomycetes	Sordariales	Chaetomiaceae	Thielavia
CCO_SW1	0.0564516	Seawater	Fungi	Ascomycota	Dothideomycetes	Pleosporales	Lentitheciaceae	Keissleriella
GF_CR4	0.056338	C.reniformis	Fungi	Ascomycota	Dothideomycetes	Capnodiales	Mycosphaerellaceae	Mycosphaerella
SA_CR4	0.0555556	C.reniformis	Fungi	Basidiomycota	Tremellomycetes	Tremellales	Bulleribasidiaceae	Dioszegia
SA_CR4	0.0555556	C.reniformis	Fungi	Ascomycota	Eurotiomycetes	Eurotiales	Aspergillaceae	Phialosimplex
CCO_SW3	0.0552251	Seawater	Fungi	Ascomycota	Eurotiomycetes	Eurotiales	Aspergillaceae	Penicillium
CCO_PF2	0.055	P.ficiformis	Fungi	Ascomycota	Dothideomycetes	Capnodiales	Cladosporiaceae	Cladosporium
GF_CN3	0.0545145	C.nucula	Fungi	Basidiomycota	Malasseziomycetes	Malasseziales	Malasseziaceae	Malassezia
GF_CN2	0.0542857	C.nucula	Fungi	Basidiomycota	Microbotryomycetes	Sporidiobolales	Sporidiobolaceae	Sporobolomyces
CCO_CC3	0.0540541	C.crambe	Fungi	Basidiomycota	Microbotryomycetes	Sporidiobolales	Sporidiobolaceae	Sporobolomyces
GF_SW3	0.0532454	Seawater	Fungi	Basidiomycota	Microbotryomycetes	Sporidiobolales	Sporidiobolaceae	Rhodotorula
SA_CR2	0.0530973	C.reniformis	Fungi	Ascomycota	Dothideomycetes	Pleosporales	Cucurbitariaceae	Pyrenochaetopsis
GF_SW1	0.0529046	Seawater	Fungi	Basidiomycota	Microbotryomycetes	Sporidiobolales	Sporidiobolaceae	Rhodotorula
SA_CC4	0.0515152	C.crambe	Fungi	Ascomycota	Leotiomycetes	Helotiales	Vibrisseaceae	Phialocephala
SA_CC4	0.0515152	C.crambe	Fungi	Mortierellomycota	Mortierellomycetes	Mortierellales	Mortierellaceae	Mortierella
GF_CC4	0.0505263	C.crambe	Fungi	Basidiomycota	Malasseziomycetes	Malasseziales	Malasseziaceae	Malassezia
CCO_PF5	0.05	P.ficiformis	Fungi	Ascomycota	Leotiomycetes	Helotiales	Helotiales_fam_Incertae_sedis	Mycoarthris
CCO_PF2	0.05	P.ficiformis	Fungi	Ascomycota	Eurotiomycetes	Eurotiales	Aspergillaceae	Aspergillus
CCO_PF5	0.05	P.ficiformis	Fungi	Ascomycota	Dothideomycetes	Capnodiales	Teratosphaeriaceae	Devriesia
SA_CC3	0.0495868	C.crambe	Fungi	Ascomycota	Dothideomycetes	Capnodiales	Cladosporiaceae	Cladosporium
SA_CC3	0.0495868	C.crambe	Fungi	Ascomycota	Sordariomycetes	Hypocreales	Hypocreaceae	Trichoderma
SA_CC3	0.0495868	C.crambe	Fungi	Ascomycota	Sordariomycetes	Hypocreales	Stachybotryaceae	Stachybotrys
SA_CN5	0.0495413	C.nucula	Fungi	Ascomycota	Dothideomycetes	Pleosporales	Pleosporaceae	Pyrenophora
SA_CN2	0.0483871	C.nucula	Fungi	Ascomycota	Saccharomycetes	Saccharomycetales	Saccharomycetales_fam_Incertae_sedis	Candida
SA_SW1	0.0480855	Seawater	Fungi	Ascomycota	Dothideomycetes	Pleosporales	Didymellaceae	Phomatodes
SA_CR1	0.0478723	C.reniformis	Fungi	Ascomycota	Dothideomycetes	Capnodiales	Mycosphaerellaceae	Mycosphaerella
SA_CR1	0.0478723	C.reniformis	Fungi	Basidiomycota	Malasseziomycetes	Malasseziales	Malasseziaceae	Malassezia
CCO_CC2	0.047619	C.crambe	Fungi	Ascomycota	Dothideomycetes	Pleosporales	Lophiostomataceae	Lophiostoma
CCO_SW2	0.047619	Seawater	Fungi	Ascomycota	Dothideomycetes	Pleosporales	Didymosphaeriaceae	Didymosphaeria
CCO_CC4	0.0472028	C.crambe	Fungi	Ascomycota	Eurotiomycetes	Chaetothyriales	Trichomeriaceae	Knufia
SA_PF3	0.046875	P.ficiformis	Fungi	Ascomycota	Dothideomycetes	Pleosporales	Pleosporales_fam_Incertae_sedis	Libertasomyces
SA_PF3	0.046875	P.ficiformis	Fungi	Ascomycota	Dothideomycetes	Pleosporales	Didymellaceae	Phomatodes
SA_CN3	0.0463338	C.nucula	Fungi	Ascomycota	Dothideomycetes	Pleosporales	Lophiostomataceae	Lophiostoma
CCO_CC5	0.0461538	C.crambe	Fungi	Ascomycota	Eurotiomycetes	Eurotiales	Aspergillaceae	Aspergillus
SA_CN4	0.0458716	C.nucula	Fungi	Ascomycota	Dothideomycetes	Pleosporales	Pleosporaceae	Dichotomophthora
SA_CC4	0.0454545	C.crambe	Fungi	Ascomycota	Sordariomycetes	Hypocreales	Nectriaceae	Fusarium
GF_CC1	0.0454545	C.crambe	Fungi	Ascomycota	Dothideomycetes	Capnodiales	Mycosphaerellaceae	Zasmidium
GF_CN4	0.0451977	C.nucula	Fungi	Ascomycota	Dothideomycetes	Capnodiales	Cladosporiaceae	Cladosporium
SA_SW3	0.0449625	Seawater	Fungi	Ascomycota	Eurotiomycetes	Eurotiales	Aspergillaceae	Penicillium
GF_CR2	0.0447271	C.reniformis	Fungi	Ascomycota	Dothideomycetes	Capnodiales	Teratosphaeriaceae	Devriesia
SA_CC5	0.0443213	C.crambe	Fungi	Ascomycota	Dothideomycetes	Pleosporales	Didymellaceae	Phomatodes
GF_CN3	0.044293	C.nucula	Fungi	Ascomycota	Dothideomycetes	Pleosporales	Didymosphaeriaceae	Didymosphaeria
SA_CR2	0.0442478	C.reniformis	Fungi	Basidiomycota	Tremellomycetes	Filobasidiales	Filobasidiaceae	Naganishia
SA_CR2	0.0442478	C.reniformis	Fungi	Ascomycota	Dothideomycetes	Pleosporales	Didymosphaeriaceae	Paraphaeosphaeria
CCO_CC1	0.0441989	C.crambe	Fungi	Ascomycota	Eurotiomycetes	Chaetothyriales	Trichomeriaceae	Knufia
GF_CN5	0.0441176	C.nucula	Fungi	Ascomycota	Dothideomycetes	Dothideales	Dothideales_fam_Incertae_sedis	Hortaea
SA_PF5	0.0437956	P.ficiformis	Fungi	Ascomycota	Dothideomycetes	Pleosporales	Phaeosphaeriaceae	Phaeosphaeria
CCO_CR1	0.0436881	C.reniformis	Fungi	Ascomycota	Saccharomycetes	Saccharomycetales	Debaryomycetaceae	Debaryomyces
SA_CN4	0.043578	C.nucula	Fungi	Ascomycota	Saccharomycetes	Saccharomycetales	Phaffomycetaceae	Wickerhamomyces
SA_SW2	0.0434783	Seawater	Fungi	Ascomycota	Dothideomycetes	Capnodiales	Mycosphaerellaceae	Zasmidium
CCO_PF3	0.0429754	P.ficiformis	Fungi	Basidiomycota	Agaricomycetes	Agaricales	Schizophyllaceae	Schizophyllum
GF_CN4	0.0423729	C.nucula	Fungi	Basidiomycota	Cystobasidiomycetes	Cystobasidiomycetes_ord_Incertae_sedis	Symmetrosporaceae	Symmetrospora
GF_CC4	0.0421053	C.crambe	Fungi	Ascomycota	Dothideomycetes	Pleosporales	Torulaceae	Torula
CCO_CC2	0.041847	C.crambe	Fungi	Ascomycota	Eurotiomycetes	Eurotiales	Aspergillaceae	Penicillium
SA_PF5	0.0417101	P.ficiformis	Fungi	Ascomycota	Saccharomycetes	Saccharomycetales	Pichiaceae	Nakazawaea
SA_CC5	0.0415512	C.crambe	Fungi	Ascomycota	Dothideomycetes	Pleosporales	Cucurbitariaceae	Neocucurbitaria
GF_CR1	0.0411765	C.reniformis	Fungi	Ascomycota	Eurotiomycetes	Chaetothyriales	Herpotrichiellaceae	Exophiala
GF_CR1	0.0411765	C.reniformis	Fungi	Basidiomycota	Tremellomycetes	Filobasidiales	Filobasidiaceae	Naganishia
SA_CN3	0.0409357	C.nucula	Fungi	Ascomycota	Dothideomycetes	Pleosporales	Didymellaceae	Neodidymelliopsis
CCO_SW1	0.0403226	Seawater	Fungi	Ascomycota	Dothideomycetes	Pleosporales	Pleosporaceae	Alternaria
SA_CR3	0.04	C.reniformis	Fungi	Ascomycota	Dothideomycetes	Capnodiales	Cladosporiaceae	Cladosporium
SA_CR3	0.04	C.reniformis	Fungi	Ascomycota	Dothideomycetes	Dothideales	Dothideales_fam_Incertae_sedis	Hortaea
SA_CR5	0.039924	C.reniformis	Fungi	Basidiomycota	Malasseziomycetes	Malasseziales	Malasseziaceae	Malassezia
SA_CC4	0.0393939	C.crambe	Fungi	Ascomycota	Sordariomycetes	Xylariales	Diatrypaceae	Eutypella
SA_CC4	0.0393939	C.crambe	Fungi	Ascomycota	Sordariomycetes	Microascales	Microascaceae	Microascus
SA_CC4	0.0393939	C.crambe	Fungi	Ascomycota	Eurotiomycetes	Eurotiales	Aspergillaceae	Aspergillus
SA_SW1	0.0391808	Seawater	Fungi	Ascomycota	Dothideomycetes	Pleosporales	Didymosphaeriaceae	Didymosphaeria
SA_CN4	0.0389908	C.nucula	Fungi	Ascomycota	Eurotiomycetes	Eurotiales	Aspergillaceae	Aspergillus
CCO_CC2	0.038961	C.crambe	Fungi	Ascomycota	Dothideomycetes	Pleosporales	Didymellaceae	Phomatodes
SA_CC2	0.038835	C.crambe	Fungi	Ascomycota	Dothideomycetes	Capnodiales	Cladosporiaceae	Cladosporium
SA_CC2	0.038835	C.crambe	Fungi	Ascomycota	Sordariomycetes	Hypocreales	Cordycipitaceae	Parengyodontium
SA_CN3	0.0386865	C.nucula	Fungi	Ascomycota	Dothideomycetes	Capnodiales	Capnodiaceae	Antennariella
SA_PF5	0.0385819	P.ficiformis	Fungi	Ascomycota	Dothideomycetes	Pleosporales	Didymosphaeriaceae	Kalmusia
CCO_PF3	0.0379783	P.ficiformis	Fungi	Ascomycota	Dothideomycetes	Dothideales	Dothideales_fam_Incertae_sedis	Hortaea
CCO_CC3	0.0378378	C.crambe	Fungi	Ascomycota	Eurotiomycetes	Eurotiales	Aspergillaceae	Penicillium
CCO_CC2	0.037518	C.crambe	Fungi	Ascomycota	Dothideomycetes	Pleosporales	Didymosphaeriaceae	Kalmusia
SA_SW1	0.0373998	Seawater	Fungi	Basidiomycota	Malasseziomycetes	Malasseziales	Malasseziaceae	Malassezia
SA_CR1	0.037234	C.reniformis	Fungi	Ascomycota	Dothideomycetes	Pleosporales	Pleosporaceae	Alternaria
GF_SW2	0.0370774	Seawater	Fungi	Mortierellomycota	Mortierellomycetes	Mortierellales	Mortierellaceae	Mortierella
SA_CN4	0.0366972	C.nucula	Fungi	Ascomycota	Dothideomycetes	Pleosporales	Phaeosphaeriaceae	Neosetophoma
CCO_CR1	0.0365761	C.reniformis	Fungi	Ascomycota	Dothideomycetes	Dothideales	Dothideales_fam_Incertae_sedis	Hortaea
SA_CN3	0.0364372	C.nucula	Fungi	Ascomycota	Eurotiomycetes	Eurotiales	Aspergillaceae	Penicillium
SA_CC4	0.0363636	C.crambe	Fungi	Ascomycota	Dothideomycetes	Capnodiales	Mycosphaerellaceae	Zasmidium
SA_CC4	0.0363636	C.crambe	Fungi	Basidiomycota	Malasseziomycetes	Malasseziales	Malasseziaceae	Malassezia
GF_CC4	0.0357895	C.crambe	Fungi	Ascomycota	Dothideomycetes	Pleosporales	Lophiostomataceae	Lophiostoma
GF_CN3	0.0357751	C.nucula	Fungi	Basidiomycota	Tremellomycetes	Filobasidiales	Filobasidiaceae	Naganishia
GF_CR1	0.0352941	C.reniformis	Fungi	Basidiomycota	Cystobasidiomycetes	Cystobasidiomycetes_ord_Incertae_sedis	Buckleyzymaceae	Buckleyzyma
CCO_CC4	0.034965	C.crambe	Fungi	Basidiomycota	Tremellomycetes	Holtermanniales	Holtermanniales_fam_Incertae_sedis	Holtermanniella
CCO_CC4	0.034965	C.crambe	Fungi	Ascomycota	Dothideomycetes	Pleosporales	Didymosphaeriaceae	Didymosphaeria
CCO_PF3	0.0348372	P.ficiformis	Fungi	Basidiomycota	Agaricomycetes	Trechisporales	Hydnodontaceae	Trechispora
GF_CN1	0.0346292	C.nucula	Fungi	Ascomycota	Dothideomycetes	Dothideales	Dothideales_fam_Incertae_sedis	Hortaea
CCO_CC1	0.0345304	C.crambe	Fungi	Ascomycota	Dothideomycetes	Capnodiales	Mycosphaerellaceae	Zasmidium
GF_CN1	0.0343025	C.nucula	Fungi	Ascomycota	Saccharomycetes	Saccharomycetales	Debaryomycetaceae	Debaryomyces
GF_CC4	0.0336842	C.crambe	Fungi	Ascomycota	Dothideomycetes	Pleosporales	Didymosphaeriaceae	Kalmusia
GF_CN1	0.0336491	C.nucula	Fungi	Basidiomycota	Agaricomycetes	Agaricales	Schizophyllaceae	Schizophyllum
SA_PF5	0.0333681	P.ficiformis	Fungi	Ascomycota	Dothideomycetes	Pleosporales	Didymellaceae	Epicoccum
GF_CR5	0.0333333	C.reniformis	Fungi	Ascomycota	Dothideomycetes	Pleosporales	Leptosphaeriaceae	Leptosphaeria
CCO_CR4	0.0333333	C.reniformis	Fungi	Ascomycota	Dothideomycetes	Pleosporales	Didymellaceae	Neodidymelliopsis
CCO_CC4	0.0332168	C.crambe	Fungi	Ascomycota	Eurotiomycetes	Eurotiales	Aspergillaceae	Aspergillus
CCO_CC1	0.0331492	C.crambe	Fungi	Ascomycota	Dothideomycetes	Capnodiales	Mycosphaerellaceae	Mycosphaerella
SA_CC3	0.0330579	C.crambe	Fungi	Ascomycota	Sordariomycetes	Glomerellales	Plectosphaerellaceae	Acrostalagmus
GF_CC2	0.0326087	C.crambe	Fungi	Basidiomycota	Tremellomycetes	Tremellales	Bulleribasidiaceae	Vishniacozyma
SA_CN2	0.0322581	C.nucula	Fungi	Ascomycota	Eurotiomycetes	Onygenales	Ascosphaeraceae	Ascosphaera
SA_CN2	0.0322581	C.nucula	Fungi	Ascomycota	Sordariomycetes	Hypocreales	Hypocreaceae	Monocillium
SA_CN2	0.0322581	C.nucula	Fungi	Ascomycota	Eurotiomycetes	Chaetothyriales	Chaetothyriaceae	Camptophora
SA_CN2	0.0322581	C.nucula	Fungi	Basidiomycota	Tremellomycetes	Trichosporonales	Trichosporonaceae	Apiotrichum
SA_CR1	0.0319149	C.reniformis	Fungi	Ascomycota	Eurotiomycetes	Eurotiales	Aspergillaceae	Penicillium
GF_CC5	0.0318182	C.crambe	Fungi	Ascomycota	Dothideomycetes	Pleosporales	Pleosporaceae	Alternaria
GF_CC5	0.0318182	C.crambe	Fungi	Ascomycota	Saccharomycetes	Saccharomycetales	Debaryomycetaceae	Debaryomyces
CCO_SW2	0.031746	Seawater	Fungi	Ascomycota	Dothideomycetes	Pleosporales	Pleosporales_fam_Incertae_sedis	Libertasomyces
SA_PF3	0.03125	P.ficiformis	Fungi	Ascomycota	Dothideomycetes	Capnodiales	Capnodiaceae	Antennariella
CCO_PF1	0.03125	P.ficiformis	Fungi	Ascomycota	Eurotiomycetes	Eurotiales	Aspergillaceae	Aspergillus
SA_PF3	0.03125	P.ficiformis	Fungi	Ascomycota	Sordariomycetes	Glomerellales	Plectosphaerellaceae	Acrostalagmus
CCO_PF1	0.03125	P.ficiformis	Fungi	Ascomycota	Sordariomycetes	Hypocreales	Nectriaceae	Cylindrodendrum
CCO_PF1	0.03125	P.ficiformis	Fungi	Ascomycota	Dothideomycetes	Capnodiales	Mycosphaerellaceae	Zasmidium
SA_SW1	0.0311665	Seawater	Fungi	Ascomycota	Dothideomycetes	Pleosporales	Thyridariaceae	Roussoella
GF_CN4	0.0310734	C.nucula	Fungi	Basidiomycota	Agaricomycetes	Polyporales	Ganodermataceae	Ganoderma
SA_SW3	0.0308077	Seawater	Fungi	Ascomycota	Dothideomycetes	Pleosporales	Phaeosphaeriaceae	Setophaeosphaeria
SA_CC4	0.030303	C.crambe	Fungi	Ascomycota	Dothideomycetes	Pleosporales	Phaeosphaeriaceae	Neosetophoma
CCO_PF2	0.03	P.ficiformis	Fungi	Basidiomycota	Microbotryomycetes	Sporidiobolales	Sporidiobolaceae	Rhodotorula
SA_SW3	0.029975	Seawater	Fungi	Ascomycota	Dothideomycetes	Pleosporales	Pleosporaceae	Alternaria
GF_CC4	0.0294737	C.crambe	Fungi	Ascomycota	Dothideomycetes	Pleosporales	Cucurbitariaceae	Pyrenochaeta
GF_CN5	0.0294118	C.nucula	Fungi	Basidiomycota	Malasseziomycetes	Malasseziales	Malasseziaceae	Malassezia
SA_SW3	0.0291424	Seawater	Fungi	Ascomycota	Sordariomycetes	Glomerellales	Plectosphaerellaceae	Acrostalagmus
SA_SW1	0.0284951	Seawater	Fungi	Basidiomycota	Agaricomycetes	Polyporales	Steccherinaceae	Steccherinum
SA_SW1	0.0284951	Seawater	Fungi	Ascomycota	Dothideomycetes	Pleosporales	Didymellaceae	Neodidymelliopsis
SA_SW1	0.0284951	Seawater	Fungi	Ascomycota	Dothideomycetes	Dothideales	Dothideales_fam_Incertae_sedis	Hortaea
GF_SW1	0.0280083	Seawater	Fungi	Ascomycota	Dothideomycetes	Capnodiales	Mycosphaerellaceae	Mycosphaerella
CCO_CC4	0.027972	C.crambe	Fungi	Basidiomycota	Malasseziomycetes	Malasseziales	Malasseziaceae	Malassezia
SA_CR4	0.0277778	C.reniformis	Fungi	Ascomycota	Taphrinomycetes	Taphrinales	Taphrinaceae	Taphrina
SA_CC5	0.0277008	C.crambe	Fungi	Ascomycota	Saccharomycetes	Saccharomycetales	Debaryomycetaceae	Debaryomyces
SA_SW1	0.0276046	Seawater	Fungi	Ascomycota	Eurotiomycetes	Eurotiales	Aspergillaceae	Aspergillus
SA_CC4	0.0272727	C.crambe	Fungi	Ascomycota	Dothideomycetes	Pleosporales	Pleosporales_fam_Incertae_sedis	Libertasomyces
CCO_SW3	0.0271878	Seawater	Fungi	Ascomycota	Dothideomycetes	Pleosporales	Cucurbitariaceae	Pyrenochaetopsis
CCO_CC3	0.027027	C.crambe	Fungi	Ascomycota	Eurotiomycetes	Eurotiales	Aspergillaceae	Aspergillus
SA_PF4	0.0265487	P.ficiformis	Fungi	Ascomycota	Dothideomycetes	Pleosporales	Pleosporaceae	Comoclathris
CCO_SW3	0.0263381	Seawater	Fungi	Ascomycota	Sordariomycetes	Xylariales	Apiosporaceae	Arthrinium
SA_PF5	0.0260688	P.ficiformis	Fungi	Ascomycota	Dothideomycetes	Pleosporales	Didymellaceae	Phomatodes
CCO_PF3	0.0259852	P.ficiformis	Fungi	Ascomycota	Saccharomycetes	Saccharomycetales	Debaryomycetaceae	Debaryomyces
CCO_CR1	0.0259081	C.reniformis	Fungi	Ascomycota	Dothideomycetes	Pleosporales	Pleosporaceae	Neocamarosporium
SA_CN3	0.025641	C.nucula	Fungi	Ascomycota	Dothideomycetes	Pleosporales	Phaeosphaeriaceae	Neostagonospora
SA_CN3	0.025641	C.nucula	Fungi	Ascomycota	Dothideomycetes	Pleosporales	Leptosphaeriaceae	Leptosphaeria
GF_CN3	0.0255537	C.nucula	Fungi	Ascomycota	Dothideomycetes	Pleosporales	Pleosporales_fam_Incertae_sedis	Libertasomyces
SA_CN4	0.0252294	C.nucula	Fungi	Ascomycota	Dothideomycetes	Pleosporales	Pleosporales_fam_Incertae_sedis	Libertasomyces
GF_CR2	0.0250308	C.reniformis	Fungi	Ascomycota	Sordariomycetes	Hypocreales	Nectriaceae	Fusarium
SA_CC5	0.0249307	C.crambe	Fungi	Ascomycota	Sordariomycetes	Diaporthales	Valsaceae	Cytospora
GF_SW1	0.0248963	Seawater	Fungi	Basidiomycota	Agaricostilbomycetes	Agaricostilbales	Kondoaceae	Kondoa
CCO_CC2	0.024531	C.crambe	Fungi	Ascomycota	Leotiomycetes	Helotiales	Helotiaceae	Ascocoryne
CCO_CC2	0.024531	C.crambe	Fungi	Basidiomycota	Tremellomycetes	Tremellales	Bulleraceae	Genolevuria
CCO_SW2	0.02442	Seawater	Fungi	Ascomycota	Sordariomycetes	Xylariales	Diatrypaceae	Peroneutypa
GF_CN1	0.0243385	C.nucula	Fungi	Ascomycota	Dothideomycetes	Pleosporales	Pleosporaceae	Alternaria
SA_CN2	0.0241935	C.nucula	Fungi	Ascomycota	Sordariomycetes	Hypocreales	Hypocreaceae	Trichoderma
SA_CN2	0.0241935	C.nucula	Fungi	Ascomycota	Sordariomycetes	Hypocreales	Cordycipitaceae	Beauveria
SA_CN2	0.0241935	C.nucula	Fungi	Ascomycota	Dothideomycetes	Pleosporales	Didymosphaeriaceae	Didymosphaeria
SA_SW1	0.0240427	Seawater	Fungi	Ascomycota	Eurotiomycetes	Eurotiales	Aspergillaceae	Penicillium
SA_PF5	0.0239833	P.ficiformis	Fungi	Ascomycota	Leotiomycetes	Helotiales	Helotiales_fam_Incertae_sedis	Chalara
SA_CN3	0.0238417	C.nucula	Fungi	Ascomycota	Sordariomycetes	Diaporthales	Valsaceae	Cytospora
SA_CC5	0.0235457	C.crambe	Fungi	Ascomycota	Dothideomycetes	Pleosporales	Pleosporales_fam_Incertae_sedis	Libertasomyces
GF_CR1	0.0235294	C.reniformis	Fungi	Ascomycota	Dothideomycetes	Capnodiales	Cladosporiaceae	Cladosporium
GF_PF1	0.0235294	P.ficiformis	Fungi	Ascomycota	Dothideomycetes	Pleosporales	Didymellaceae	Neoascochyta
SA_SW3	0.0233139	Seawater	Fungi	Ascomycota	Dothideomycetes	Pleosporales	Cucurbitariaceae	Pyrenochaeta
GF_CC4	0.0231579	C.crambe	Fungi	Ascomycota	Eurotiomycetes	Eurotiales	Aspergillaceae	Aspergillus
GF_CC4	0.0231579	C.crambe	Fungi	Ascomycota	Dothideomycetes	Pleosporales	Didymosphaeriaceae	Didymosphaeria
CCO_CC2	0.023088	C.crambe	Fungi	Ascomycota	Dothideomycetes	Capnodiales	Cladosporiaceae	Cladosporium
SA_CN4	0.0229358	C.nucula	Fungi	Ascomycota	Sordariomycetes	Glomerellales	Plectosphaerellaceae	Acrostalagmus
GF_CN2	0.0228571	C.nucula	Fungi	Ascomycota	Dothideomycetes	Pleosporales	Didymellaceae	Epicoccum
GF_SW3	0.0228195	Seawater	Fungi	Ascomycota	Eurotiomycetes	Eurotiales	Aspergillaceae	Aspergillus
CCO_CC4	0.0227273	C.crambe	Fungi	Ascomycota	Eurotiomycetes	Phaeomoniellales	Phaeomoniellaceae	Neophaeomoniella
CCO_CC4	0.0227273	C.crambe	Fungi	Ascomycota	Saccharomycetes	Saccharomycetales	Debaryomycetaceae	Yamadazyma
GF_CC5	0.0227273	C.crambe	Fungi	Ascomycota	Dothideomycetes	Capnodiales	Teratosphaeriaceae	Phaeothecoidea
GF_CN4	0.0225989	C.nucula	Fungi	Basidiomycota	Cystobasidiomycetes	Erythrobasidiales	Erythrobasidiaceae	Erythrobasidium
SA_CC5	0.0221607	C.crambe	Fungi	Basidiomycota	Agaricomycetes	Phallales	Phallaceae	Phallus
GF_CN3	0.0221465	C.nucula	Fungi	Ascomycota	Sordariomycetes	Hypocreales	Hypocreales_fam_Incertae_sedis	Acremonium
GF_CR2	0.0217481	C.reniformis	Fungi	Ascomycota	Eurotiomycetes	Eurotiales	Aspergillaceae	Penicillium
GF_CC2	0.0217391	C.crambe	Fungi	Ascomycota	Eurotiomycetes	Eurotiales	Thermoascaceae	Byssochlamys
GF_CR2	0.0213377	C.reniformis	Fungi	Ascomycota	Leotiomycetes	Helotiales	Helotiales_fam_Incertae_sedis	Mycoarthris
SA_CC4	0.0212121	C.crambe	Fungi	Ascomycota	Dothideomycetes	Capnodiales	Cladosporiaceae	Cladosporium
CCO_PF3	0.0211308	P.ficiformis	Fungi	Ascomycota	Dothideomycetes	Pleosporales	Pleosporaceae	Comoclathris
CCO_CC4	0.020979	C.crambe	Fungi	Basidiomycota	Agaricomycetes	Hymenochaetales	Hymenochaetaceae	Fuscoporia
CCO_CC4	0.020979	C.crambe	Fungi	Ascomycota	Dothideomycetes	Pleosporales	Pleosporales_fam_Incertae_sedis	Libertasomyces
SA_PF5	0.0208551	P.ficiformis	Fungi	Ascomycota	Sordariomycetes	Sordariales	Chaetomiaceae	Thielavia
SA_PF5	0.0208551	P.ficiformis	Fungi	Ascomycota	Sordariomycetes	Hypocreales	Cordycipitaceae	Cordyceps
SA_PF5	0.0208551	P.ficiformis	Fungi	Ascomycota	Dothideomycetes	Pleosporales	Cucurbitariaceae	Pyrenochaetopsis
SA_CC5	0.0207756	C.crambe	Fungi	Ascomycota	Saccharomycetes	Saccharomycetales	Saccharomycetales_fam_Incertae_sedis	Candida
SA_CC5	0.0207756	C.crambe	Fungi	Ascomycota	Dothideomycetes	Pleosporales	Leptosphaeriaceae	Plenodomus
SA_CN3	0.0206928	C.nucula	Fungi	Ascomycota	Dothideomycetes	Pleosporales	Didymellaceae	Didymella
SA_CN4	0.0206422	C.nucula	Fungi	Basidiomycota	Tremellomycetes	Filobasidiales	Filobasidiaceae	Naganishia
GF_CR2	0.020517	C.reniformis	Fungi	Ascomycota	Sordariomycetes	Hypocreales	Nectriaceae	Fusicolla
CCO_CC2	0.020202	C.crambe	Fungi	Ascomycota	Dothideomycetes	Pleosporales	Leptosphaeriaceae	Plenodomus
CCO_CC2	0.020202	C.crambe	Fungi	Ascomycota	Sordariomycetes	Diaporthales	Valsaceae	Cytospora
GF_CN4	0.019774	C.nucula	Fungi	Ascomycota	Sordariomycetes	Hypocreales	Cordycipitaceae	Parengyodontium
GF_SW1	0.0197095	Seawater	Fungi	Basidiomycota	Malasseziomycetes	Malasseziales	Malasseziaceae	Malassezia
CCO_SW2	0.019536	Seawater	Fungi	Ascomycota	Sordariomycetes	Hypocreales	Stachybotryaceae	Striaticonidium
CCO_SW2	0.019536	Seawater	Fungi	Basidiomycota	Malasseziomycetes	Malasseziales	Malasseziaceae	Malassezia
SA_CC2	0.0194175	C.crambe	Fungi	Basidiomycota	Tremellomycetes	Filobasidiales	Filobasidiaceae	Naganishia
SA_CC2	0.0194175	C.crambe	Fungi	Ascomycota	Dothideomycetes	Pleosporales	Pleosporaceae	Alternaria
SA_CC2	0.0194175	C.crambe	Fungi	Ascomycota	Saccharomycetes	Saccharomycetales	Debaryomycetaceae	Debaryomyces
SA_CC2	0.0194175	C.crambe	Fungi	Ascomycota	Eurotiomycetes	Eurotiales	Aspergillaceae	Penicillium
SA_CC2	0.0194175	C.crambe	Fungi	Basidiomycota	Microbotryomycetes	Sporidiobolales	Sporidiobolaceae	Rhodotorula
SA_CN3	0.0193432	C.nucula	Fungi	Ascomycota	Dothideomycetes	Pleosporales	Phaeosphaeriaceae	Neosetophoma
SA_CN3	0.0193432	C.nucula	Fungi	Ascomycota	Dothideomycetes	Pleosporales	Leptosphaeriaceae	Plenodomus
GF_CR2	0.019286	C.reniformis	Fungi	Ascomycota	Dothideomycetes	Capnodiales	Cladosporiaceae	Cladosporium
CCO_CC4	0.0192308	C.crambe	Fungi	Basidiomycota	Cystobasidiomycetes	Erythrobasidiales	Erythrobasidiaceae	Erythrobasidium
GF_CC4	0.0189474	C.crambe	Fungi	Ascomycota	Dothideomycetes	Pleosporales	Leptosphaeriaceae	Leptosphaeria
CCO_SW2	0.018315	Seawater	Fungi	Ascomycota	Leotiomycetes	Thelebolales	Pseudeurotiaceae	Pseudeurotium
GF_CR2	0.018055	C.reniformis	Fungi	Basidiomycota	Cystobasidiomycetes	Cystobasidiomycetes_ord_Incertae_sedis	Buckleyzymaceae	Buckleyzyma
SA_CC5	0.0180055	C.crambe	Fungi	Ascomycota	Dothideomycetes	Pleosporales	Phaeosphaeriaceae	Neosetophoma
SA_CC5	0.0180055	C.crambe	Fungi	Ascomycota	Eurotiomycetes	Eurotiales	Trichocomaceae	Talaromyces
SA_SW1	0.0178094	Seawater	Fungi	Ascomycota	Eurotiomycetes	Chaetothyriales	Herpotrichiellaceae	Exophiala
GF_CN1	0.0178046	C.nucula	Fungi	Ascomycota	Eurotiomycetes	Eurotiales	Aspergillaceae	Phialosimplex
SA_PF5	0.0177268	P.ficiformis	Fungi	Ascomycota	Sordariomycetes	Xylariales	Diatrypaceae	Peroneutypa
SA_CR2	0.0176991	C.reniformis	Fungi	Ascomycota	Dothideomycetes	Capnodiales	Cladosporiaceae	Cladosporium
CCO_CC4	0.0174825	C.crambe	Fungi	Ascomycota	Dothideomycetes	Capnodiales	Teratosphaeriaceae	Neocatenulostroma
GF_SW2	0.0174482	Seawater	Fungi	Ascomycota	Eurotiomycetes	Eurotiales	Aspergillaceae	Aspergillus
CCO_CC2	0.017316	C.crambe	Fungi	Ascomycota	Dothideomycetes	Pleosporales	Didymosphaeriaceae	Paraconiothyrium
GF_CN2	0.0171429	C.nucula	Fungi	Ascomycota	Dothideomycetes	Pleosporales	Phaeosphaeriaceae	Neosetophoma
GF_CN2	0.0171429	C.nucula	Fungi	Basidiomycota	Agaricomycetes	Polyporales	Ganodermataceae	Ganoderma
CCO_SW2	0.017094	Seawater	Fungi	Ascomycota	Dothideomycetes	Capnodiales	Capnodiaceae	Antennariella
GF_CN4	0.0169492	C.nucula	Fungi	Ascomycota	Sordariomycetes	Coniochaetales	Coniochaetaceae	Coniochaeta
GF_CC4	0.0168421	C.crambe	Fungi	Ascomycota	Saccharomycetes	Saccharomycetales	Saccharomycetales_fam_Incertae_sedis	Candida
GF_CC4	0.0168421	C.crambe	Fungi	Basidiomycota	Microbotryomycetes	Leucosporidiales	Leucosporidiaceae	Leucosporidium
GF_CN1	0.0168246	C.nucula	Fungi	Ascomycota	Dothideomycetes	Capnodiales	Cladosporiaceae	Cladosporium
SA_PF5	0.016684	P.ficiformis	Fungi	Ascomycota	Dothideomycetes	Dothideales	Dothioraceae	Hormonema
SA_PF5	0.016684	P.ficiformis	Fungi	Ascomycota	Saccharomycetes	Saccharomycetales	Saccharomycetales_fam_Incertae_sedis	Candida
GF_CR5	0.0166667	C.reniformis	Fungi	Ascomycota	Dothideomycetes	Capnodiales	Cladosporiaceae	Cladosporium
GF_CR5	0.0166667	C.reniformis	Fungi	Ascomycota	Eurotiomycetes	Eurotiales	Aspergillaceae	Aspergillus
GF_CR5	0.0166667	C.reniformis	Fungi	Ascomycota	Dothideomycetes	Dothideales	Dothideales_fam_Incertae_sedis	Hortaea
GF_CR5	0.0166667	C.reniformis	Fungi	Basidiomycota	Tremellomycetes	Holtermanniales	Holtermanniales_fam_Incertae_sedis	Holtermanniella
SA_CC3	0.0165289	C.crambe	Fungi	Ascomycota	Dothideomycetes	Capnodiales	Cladosporiaceae	Toxicocladosporium
GF_SW3	0.0162272	Seawater	Fungi	Ascomycota	Dothideomycetes	Dothideales	Dothioraceae	Pringsheimia
SA_CN2	0.016129	C.nucula	Fungi	Ascomycota	Sordariomycetes	Xylariales	Xylariales_fam_Incertae_sedis	Phialemoniopsis
CCO_SW1	0.016129	Seawater	Fungi	Basidiomycota	Tremellomycetes	Tremellales	Bulleribasidiaceae	Vishniacozyma
CCO_SW1	0.016129	Seawater	Fungi	Ascomycota	Sordariomycetes	Hypocreales	Cordycipitaceae	Parengyodontium
SA_CN2	0.016129	C.nucula	Fungi	Ascomycota	Dothideomycetes	Dothideales	Dothideales_fam_Incertae_sedis	Hortaea
CCO_SW1	0.016129	Seawater	Fungi	Ascomycota	Sordariomycetes	Hypocreales	Stachybotryaceae	Brevistachys
CCO_SW1	0.016129	Seawater	Fungi	Basidiomycota	Microbotryomycetes	Sporidiobolales	Sporidiobolaceae	Sporobolomyces
SA_CN4	0.016055	C.nucula	Fungi	Ascomycota	Dothideomycetes	Pleosporales	Lophiostomataceae	Lophiostoma
SA_SW1	0.0160285	Seawater	Fungi	Ascomycota	Dothideomycetes	Capnodiales	Neodevriesiaceae	Neodevriesia
SA_SW1	0.0160285	Seawater	Fungi	Ascomycota	Dothideomycetes	Pleosporales	Occultibambusaceae	Brunneofusispora
GF_CN1	0.0160078	C.nucula	Fungi	Ascomycota	Dothideomycetes	Capnodiales	Mycosphaerellaceae	Mycosphaerella
CCO_CR1	0.016002	C.reniformis	Fungi	Ascomycota	Dothideomycetes	Capnodiales	Cladosporiaceae	Cladosporium
GF_SW2	0.0159942	Seawater	Fungi	Basidiomycota	Agaricomycetes	Agaricales	Schizophyllaceae	Schizophyllum
SA_CR1	0.0159574	C.reniformis	Fungi	Ascomycota	Dothideomycetes	Capnodiales	Cladosporiaceae	Cladosporium
SA_CR1	0.0159574	C.reniformis	Fungi	Ascomycota	Dothideomycetes	Pleosporales	Cucurbitariaceae	Neocucurbitaria
CCO_SW2	0.015873	Seawater	Fungi	Ascomycota	Dothideomycetes	Pleosporales	Cucurbitariaceae	Neocucurbitaria
CCO_SW2	0.015873	Seawater	Fungi	Ascomycota	Dothideomycetes	Pleosporales	Thyridariaceae	Roussoella
SA_SW3	0.0158201	Seawater	Fungi	Ascomycota	Sordariomycetes	Xylariales	Xylariales_fam_Incertae_sedis	Phialemoniopsis
CCO_CC4	0.0157343	C.crambe	Fungi	Basidiomycota	Cystobasidiomycetes	Cystobasidiomycetes_ord_Incertae_sedis	Buckleyzymaceae	Buckleyzyma
CCO_CC4	0.0157343	C.crambe	Fungi	Ascomycota	Dothideomycetes	Pleosporales	Cucurbitariaceae	Neocucurbitaria
CCO_CC4	0.0157343	C.crambe	Fungi	Basidiomycota	Microbotryomycetes	Sporidiobolales	Sporidiobolaceae	Rhodotorula
SA_PF5	0.0156413	P.ficiformis	Fungi	Ascomycota	Dothideomycetes	Capnodiales	Cladosporiaceae	Cladosporium
SA_PF5	0.0156413	P.ficiformis	Fungi	Ascomycota	Dothideomycetes	Pleosporales	Lentitheciaceae	Keissleriella
SA_PF5	0.0156413	P.ficiformis	Fungi	Basidiomycota	Agaricomycetes	Boletales	Pisolithaceae	Pisolithus
SA_PF3	0.015625	P.ficiformis	Fungi	Ascomycota	Saccharomycetes	Saccharomycetales	Debaryomycetaceae	Debaryomyces
SA_PF3	0.015625	P.ficiformis	Fungi	Ascomycota	Dothideomycetes	Pleosporales	Cucurbitariaceae	Neocucurbitaria
GF_CR2	0.0155929	C.reniformis	Fungi	Basidiomycota	Malasseziomycetes	Malasseziales	Malasseziaceae	Malassezia
CCO_CC5	0.0153846	C.crambe	Fungi	Ascomycota	Dothideomycetes	Pleosporales	Phaeosphaeriaceae	Parastagonospora
SA_CC5	0.0152355	C.crambe	Fungi	Ascomycota	Dothideomycetes	Pleosporales	Lentitheciaceae	Keissleriella
CCO_CC1	0.0151934	C.crambe	Fungi	Ascomycota	Dothideomycetes	Pleosporales	Didymellaceae	Epicoccum
CCO_CC1	0.0151934	C.crambe	Fungi	Ascomycota	Dothideomycetes	Capnodiales	Mycosphaerellaceae	Acrodontium
GF_CR2	0.0151826	C.reniformis	Fungi	Ascomycota	Saccharomycetes	Saccharomycetales	Debaryomycetaceae	Yamadazyma
SA_SW1	0.015138	Seawater	Fungi	Ascomycota	Dothideomycetes	Capnodiales	Mycosphaerellaceae	Mycosphaerella
GF_CN1	0.0150278	C.nucula	Fungi	Basidiomycota	Agaricomycetes	Trechisporales	Hydnodontaceae	Trechispora
CCO_PF2	0.015	P.ficiformis	Fungi	Ascomycota	Sordariomycetes	Hypocreales	Cordycipitaceae	Lecanicillium
SA_SW3	0.0149875	Seawater	Fungi	Ascomycota	Dothideomycetes	Capnodiales	Mycosphaerellaceae	Mycosphaerella
SA_CN3	0.0148448	C.nucula	Fungi	Ascomycota	Dothideomycetes	Pleosporales	Phaeosphaeriaceae	Phaeodothis
GF_CC4	0.0147368	C.crambe	Fungi	Ascomycota	Dothideomycetes	Pleosporales	Pleosporaceae	Alternaria
GF_CC4	0.0147368	C.crambe	Fungi	Ascomycota	Saccharomycetes	Saccharomycetales	Saccharomycetaceae	Issatchenkia
GF_CN5	0.0147059	C.nucula	Fungi	Basidiomycota	Agaricomycetes	Polyporales	Phanerochaetaceae	Bjerkandera
CCO_SW2	0.014652	Seawater	Fungi	Ascomycota	Dothideomycetes	Pleosporales	Thyridariaceae	Parathyridaria
GF_SW2	0.0145402	Seawater	Fungi	Ascomycota	Dothideomycetes	Pleosporales	Pleosporaceae	Alternaria
GF_SW1	0.0145228	Seawater	Fungi	Ascomycota	Eurotiomycetes	Eurotiales	Aspergillaceae	Penicillium
CCO_CR1	0.014478	C.reniformis	Fungi	Ascomycota	Dothideomycetes	Pleosporales	Pleosporaceae	Alternaria
CCO_CC2	0.01443	C.crambe	Fungi	Ascomycota	Eurotiomycetes	Eurotiales	Aspergillaceae	Aspergillus
CCO_CR1	0.014224	C.reniformis	Fungi	Basidiomycota	Agaricomycetes	Trechisporales	Hydnodontaceae	Trechispora
GF_CR4	0.0140845	C.reniformis	Fungi	Ascomycota	Dothideomycetes	Pleosporales	Pleosporaceae	Alternaria
CCO_CC4	0.013986	C.crambe	Fungi	Ascomycota	Eurotiomycetes	Eurotiales	Aspergillaceae	Penicillium
SA_CC5	0.0138504	C.crambe	Fungi	Ascomycota	Dothideomycetes	Capnodiales	Mycosphaerellaceae	Zasmidium
SA_CC5	0.0138504	C.crambe	Fungi	Ascomycota	Dothideomycetes	Pleosporales	Thyridariaceae	Parathyridaria
SA_CN4	0.0137615	C.nucula	Fungi	Basidiomycota	Agaricomycetes	Polyporales	Ganodermataceae	Ganoderma
GF_CN3	0.0136286	C.nucula	Fungi	Ascomycota	Sordariomycetes	Hypocreales	Hypocreales_fam_Incertae_sedis	Sarocladium
SA_PF5	0.0135558	P.ficiformis	Fungi	Ascomycota	Sordariomycetes	Microascales	Halosphaeriaceae	Halosarpheia
SA_PF5	0.0135558	P.ficiformis	Fungi	Ascomycota	Dothideomycetes	Capnodiales	Mycosphaerellaceae	Mycosphaerella
SA_PF5	0.0135558	P.ficiformis	Fungi	Ascomycota	Eurotiomycetes	Eurotiales	Aspergillaceae	Penicillium
SA_PF5	0.0135558	P.ficiformis	Fungi	Ascomycota	Dothideomycetes	Pleosporales	Lophiotremataceae	Lophiotrema
CCO_SW2	0.013431	Seawater	Fungi	Ascomycota	Saccharomycetes	Saccharomycetales	Debaryomycetaceae	Meyerozyma
CCO_SW2	0.013431	Seawater	Fungi	Ascomycota	Eurotiomycetes	Eurotiales	Aspergillaceae	Penicillium
SA_SW1	0.0133571	Seawater	Fungi	Ascomycota	Sordariomycetes	Phomatosporales	Phomatosporaceae	Phomatospora
SA_SW3	0.0133222	Seawater	Fungi	Ascomycota	Eurotiomycetes	Eurotiales	Aspergillaceae	Aspergillus
SA_SW3	0.0133222	Seawater	Fungi	Ascomycota	Dothideomycetes	Pleosporales	Didymosphaeriaceae	Paraconiothyrium
GF_CN1	0.0130676	C.nucula	Fungi	Ascomycota	Sordariomycetes	Trichosphaeriales	Trichosphaeriaceae	Nigrospora
SA_CN5	0.012844	C.nucula	Fungi	Basidiomycota	Malasseziomycetes	Malasseziales	Malasseziaceae	Malassezia
GF_SW3	0.0126775	Seawater	Fungi	Basidiomycota	Exobasidiomycetes	Georgefischeriales	Gjaerumiaceae	Gjaerumia
GF_CC4	0.0126316	C.crambe	Fungi	Ascomycota	Sordariomycetes	Microascales	Microascaceae	Microascus
SA_PF5	0.012513	P.ficiformis	Fungi	Ascomycota	Dothideomycetes	Pleosporales	Phaeosphaeriaceae	Paraphoma
SA_CC5	0.0124654	C.crambe	Fungi	Ascomycota	Dothideomycetes	Pleosporales	Didymellaceae	Epicoccum
SA_CC5	0.0124654	C.crambe	Fungi	Ascomycota	Sordariomycetes	Hypocreales	Hypocreaceae	Monocillium
CCO_CC1	0.0124309	C.crambe	Fungi	Ascomycota	Sordariomycetes	Xylariales	Xylariaceae	Daldinia
CCO_SW2	0.01221	Seawater	Fungi	Ascomycota	Dothideomycetes	Capnodiales	Mycosphaerellaceae	Mycosphaerella
GF_SW3	0.0121704	Seawater	Fungi	Basidiomycota	Malasseziomycetes	Malasseziales	Malasseziaceae	Malassezia
SA_CC4	0.0121212	C.crambe	Fungi	Ascomycota	Sordariomycetes	Diaporthales	Valsaceae	Cytospora
GF_CN1	0.0120876	C.nucula	Fungi	Ascomycota	Eurotiomycetes	Chaetothyriales	Trichomeriaceae	Knufia
GF_CN3	0.011925	C.nucula	Fungi	Basidiomycota	Tremellomycetes	Filobasidiales	Filobasidiaceae	Filobasidium
GF_CN3	0.011925	C.nucula	Fungi	Ascomycota	Dothideomycetes	Capnodiales	Mycosphaerellaceae	Mycosphaerella
GF_CR2	0.0118999	C.reniformis	Fungi	Ascomycota	Dothideomycetes	Dothideales	Dothideales_fam_Incertae_sedis	Hortaea
CCO_SW3	0.0118946	Seawater	Fungi	Ascomycota	Sordariomycetes	Glomerellales	Plectosphaerellaceae	Acrostalagmus
CCO_CR1	0.011684	C.reniformis	Fungi	Ascomycota	Eurotiomycetes	Chaetothyriales	Trichomeriaceae	Knufia
GF_SW3	0.0116633	Seawater	Fungi	Ascomycota	Sordariomycetes	Hypocreales	Cordycipitaceae	Parengyodontium
SA_SW3	0.011657	Seawater	Fungi	Ascomycota	Dothideomycetes	Pleosporales	Didymellaceae	Phomatodes
SA_SW3	0.011657	Seawater	Fungi	Ascomycota	Dothideomycetes	Pleosporales	Cucurbitariaceae	Pyrenochaetopsis
SA_SW3	0.011657	Seawater	Fungi	Basidiomycota	Exobasidiomycetes	Golubeviales	Golubeviaceae	Golubevia
SA_SW1	0.0115761	Seawater	Fungi	Ascomycota	Dothideomycetes	Pleosporales	Periconiaceae	Periconia
CCO_PF3	0.0115648	P.ficiformis	Fungi	Ascomycota	Eurotiomycetes	Chaetothyriales	Trichomeriaceae	Knufia
SA_CN4	0.0114679	C.nucula	Fungi	Ascomycota	Dothideomycetes	Pleosporales	Lophiotremataceae	Lophiotrema
GF_SW1	0.0114108	Seawater	Fungi	Ascomycota	Dothideomycetes	Dothideales	Dothideales_fam_Incertae_sedis	Hortaea
CCO_CR1	0.011176	C.reniformis	Fungi	Basidiomycota	Agaricomycetes	Agaricales	Schizophyllaceae	Schizophyllum
CCO_SW3	0.011045	Seawater	Fungi	Ascomycota	Sordariomycetes	Xylariales	Xylariales_fam_Incertae_sedis	Phialemoniopsis
CCO_SW2	0.010989	Seawater	Fungi	Ascomycota	Eurotiomycetes	Eurotiales	Aspergillaceae	Aspergillus
GF_CC2	0.0108696	C.crambe	Fungi	Basidiomycota	Cystobasidiomycetes	Cystobasidiomycetes_ord_Incertae_sedis	Symmetrosporaceae	Symmetrospora
GF_CC2	0.0108696	C.crambe	Fungi	Ascomycota	Dothideomycetes	Pleosporales	Didymellaceae	Neodidymelliopsis
GF_CC2	0.0108696	C.crambe	Fungi	Ascomycota	Dothideomycetes	Dothideales	Dothideales_fam_Incertae_sedis	Hortaea
SA_SW3	0.0108243	Seawater	Fungi	Ascomycota	Dothideomycetes	Capnodiales	Mycosphaerellaceae	Ramularia
SA_CN3	0.0107962	C.nucula	Fungi	Ascomycota	Dothideomycetes	Pleosporales	Didymellaceae	Phomatodes
SA_SW1	0.0106857	Seawater	Fungi	Ascomycota	Dothideomycetes	Dothideomycetes_ord_Incertae_sedis	Eremomycetaceae	Arthrographis
GF_CR2	0.0106689	C.reniformis	Fungi	Basidiomycota	Agaricomycetes	Agaricales	Schizophyllaceae	Schizophyllum
GF_CC4	0.0105263	C.crambe	Fungi	Ascomycota	Dothideomycetes	Pleosporales	Didymosphaeriaceae	Paraconiothyrium
CCO_CC4	0.0104895	C.crambe	Fungi	Ascomycota	Dothideomycetes	Capnodiales	Capnodiaceae	Antennariella
CCO_CC4	0.0104895	C.crambe	Fungi	Basidiomycota	Tremellomycetes	Tremellales	Bulleribasidiaceae	Vishniacozyma
CCO_CC4	0.0104895	C.crambe	Fungi	Ascomycota	Dothideomycetes	Pleosporales	Thyridariaceae	Roussoella
GF_SW1	0.0103734	Seawater	Fungi	Basidiomycota	Cystobasidiomycetes	Cystobasidiomycetes_ord_Incertae_sedis	Symmetrosporaceae	Symmetrospora
CCO_PF3	0.0101371	P.ficiformis	Fungi	Ascomycota	Eurotiomycetes	Eurotiales	Aspergillaceae	Phialosimplex
CCO_CC2	0.010101	C.crambe	Fungi	Ascomycota	Dothideomycetes	Pleosporales	Leptosphaeriaceae	Leptosphaeria
CCO_CR1	0.00990602	C.reniformis	Fungi	Basidiomycota	Malasseziomycetes	Malasseziales	Malasseziaceae	Malassezia
SA_CN3	0.00989654	C.nucula	Fungi	Ascomycota	Sordariomycetes	Hypocreales	Nectriaceae	Nectria
SA_SW1	0.00979519	Seawater	Fungi	Ascomycota	Dothideomycetes	Pleosporales	Phaeosphaeriaceae	Neosetophoma
CCO_SW2	0.00976801	Seawater	Fungi	Ascomycota	Sordariomycetes	Diaporthales	Valsaceae	Valsa
SA_CC2	0.00970874	C.crambe	Fungi	Ascomycota	Sordariomycetes	Hypocreales	Cordycipitaceae	Cordyceps
SA_CC5	0.00969529	C.crambe	Fungi	Ascomycota	Leotiomycetes	Helotiales	Helotiaceae	Articulospora
SA_CC5	0.00969529	C.crambe	Fungi	Ascomycota	Dothideomycetes	Pleosporales	Biatriosporaceae	Biatriospora
CCO_CC1	0.00966851	C.crambe	Fungi	Ascomycota	Dothideomycetes	Pleosporales	Pleosporaceae	Alternaria
GF_SW2	0.00945111	Seawater	Fungi	Ascomycota	Dothideomycetes	Capnodiales	Mycosphaerellaceae	Mycosphaerella
SA_PF5	0.00938478	P.ficiformis	Fungi	Ascomycota	Dothideomycetes	Capnodiales	Capnodiaceae	Antennariella
GF_CR3	0.00934579	C.reniformis	Fungi	Ascomycota	Saccharomycetes	Saccharomycetales	Debaryomycetaceae	Debaryomyces
CCO_SW3	0.00934579	Seawater	Fungi	Ascomycota	Dothideomycetes	Capnodiales	Mycosphaerellaceae	Zasmidium
GF_CR3	0.00934579	C.reniformis	Fungi	Ascomycota	Dothideomycetes	Pleosporales	Didymosphaeriaceae	Didymosphaeria
GF_SW1	0.0093361	Seawater	Fungi	Basidiomycota	Tremellomycetes	Filobasidiales	Filobasidiaceae	Naganishia
GF_SW1	0.0093361	Seawater	Fungi	Ascomycota	Sordariomycetes	Microascales	Microascaceae	Microascus
GF_SW1	0.0093361	Seawater	Fungi	Basidiomycota	Microbotryomycetes	Sporidiobolales	Sporidiobolaceae	Sporobolomyces
SA_CN4	0.00917431	C.nucula	Fungi	Ascomycota	Eurotiomycetes	Eurotiales	Thermoascaceae	Byssochlamys
SA_SW3	0.00915903	Seawater	Fungi	Ascomycota	Dothideomycetes	Pleosporales	Didymellaceae	Epicoccum
GF_SW2	0.0090876	Seawater	Fungi	Ascomycota	Eurotiomycetes	Eurotiales	Aspergillaceae	Penicillium
GF_SW2	0.0090876	Seawater	Fungi	Basidiomycota	Malasseziomycetes	Malasseziales	Malasseziaceae	Malassezia
SA_CN3	0.00899685	C.nucula	Fungi	Ascomycota	Sordariomycetes	Hypocreales	Hypocreales_fam_Incertae_sedis	Sarocladium
SA_PF4	0.00884956	P.ficiformis	Fungi	Ascomycota	Saccharomycetes	Saccharomycetales	Debaryomycetaceae	Debaryomyces
CCO_CC4	0.00874126	C.crambe	Fungi	Basidiomycota	Agaricomycetes	Agaricomycetes_ord_Incertae_sedis	Agaricomycetes_fam_Incertae_sedis	Xenasmatella
CCO_CC4	0.00874126	C.crambe	Fungi	Ascomycota	Dothideomycetes	Pleosporales	Leptosphaeriaceae	Plenodomus
CCO_CC4	0.00874126	C.crambe	Fungi	Ascomycota	Dothideomycetes	Pleosporales	Didymosphaeriaceae	Kalmusia
CCO_CC4	0.00874126	C.crambe	Fungi	Ascomycota	Dothideomycetes	Pleosporales	Didymosphaeriaceae	Paraconiothyrium
GF_SW3	0.00862069	Seawater	Fungi	Ascomycota	Eurotiomycetes	Eurotiales	Aspergillaceae	Penicillium
GF_SW3	0.00862069	Seawater	Fungi	Ascomycota	Dothideomycetes	Dothideales	Dothideales_fam_Incertae_sedis	Hortaea
GF_CR2	0.00861715	C.reniformis	Fungi	Basidiomycota	Tremellomycetes	Tremellales	Bulleribasidiaceae	Dioszegia
CCO_PF3	0.00856653	P.ficiformis	Fungi	Basidiomycota	Malasseziomycetes	Malasseziales	Malasseziaceae	Malassezia
SA_CN3	0.00854701	C.nucula	Fungi	Ascomycota	Eurotiomycetes	Chaetothyriales	Herpotrichiellaceae	Exophiala
SA_CN3	0.00854701	C.nucula	Fungi	Ascomycota	Dothideomycetes	Pleosporales	Didymellaceae	Ascochyta
GF_CN3	0.00851789	C.nucula	Fungi	Ascomycota	Dothideomycetes	Pleosporales	Thyridariaceae	Parathyridaria
GF_CN4	0.00847458	C.nucula	Fungi	Ascomycota	Dothideomycetes	Capnodiales	Mycosphaerellaceae	Zasmidium
GF_CN4	0.00847458	C.nucula	Fungi	Ascomycota	Dothideomycetes	Pleosporales	Thyridariaceae	Parathyridaria
GF_CC4	0.00842105	C.crambe	Fungi	Ascomycota	Sordariomycetes	Xylariales	Diatrypaceae	Diatrype
GF_CC4	0.00842105	C.crambe	Fungi	Ascomycota	Sordariomycetes	Diaporthales	Valsaceae	Cytospora
SA_SW3	0.00832639	Seawater	Fungi	Ascomycota	Dothideomycetes	Pleosporales	Massarinaceae	Stagonospora
SA_SW3	0.00832639	Seawater	Fungi	Basidiomycota	Agaricomycetes	Agaricales	Strophariaceae	Deconica
SA_CC5	0.00831025	C.crambe	Fungi	Basidiomycota	Agaricomycetes	Polyporales	Meruliaceae	Mycoacia
GF_SW1	0.00829876	Seawater	Fungi	Ascomycota	Sordariomycetes	Hypocreales	Cordycipitaceae	Parengyodontium
CCO_SW1	0.00806452	Seawater	Fungi	Basidiomycota	Tremellomycetes	Filobasidiales	Filobasidiaceae	Filobasidium
SA_CN2	0.00806452	C.nucula	Fungi	Ascomycota	Dothideomycetes	Capnodiales	Cladosporiaceae	Cladosporium
CCO_SW1	0.00806452	Seawater	Fungi	Ascomycota	Dothideomycetes	Pleosporales	Pleosporaceae	Comoclathris
SA_CN2	0.00806452	C.nucula	Fungi	Ascomycota	Sordariomycetes	Hypocreales	Hypocreales_fam_Incertae_sedis	Sarocladium
SA_CN2	0.00806452	C.nucula	Fungi	Basidiomycota	Malasseziomycetes	Malasseziales	Malasseziaceae	Malassezia
SA_CN2	0.00806452	C.nucula	Fungi	Ascomycota	Dothideomycetes	Pleosporales	Didymosphaeriaceae	Paraconiothyrium
GF_SW2	0.00799709	Seawater	Fungi	Basidiomycota	Tremellomycetes	Tremellales	Bulleribasidiaceae	Dioszegia
SA_CN3	0.00764732	C.nucula	Fungi	Ascomycota	Dothideomycetes	Capnodiales	Cladosporiaceae	Cladosporium
CCO_SW3	0.00764656	Seawater	Fungi	Basidiomycota	Agaricomycetes	Phallales	Clathraceae	Clathrus
CCO_SW3	0.00764656	Seawater	Fungi	Ascomycota	Sordariomycetes	Xylariales	Xylariaceae	Daldinia
CCO_SW3	0.00764656	Seawater	Fungi	Ascomycota	Sordariomycetes	Hypocreales	Cordycipitaceae	Cordyceps
CCO_SW3	0.00764656	Seawater	Fungi	Basidiomycota	Microbotryomycetes	Sporidiobolales	Sporidiobolaceae	Rhodotorula
CCO_PF3	0.0075671	P.ficiformis	Fungi	Ascomycota	Dothideomycetes	Capnodiales	Cladosporiaceae	Cladosporium
SA_SW3	0.00749376	Seawater	Fungi	Ascomycota	Sordariomycetes	Xylariales	Diatrypaceae	Eutypa
SA_SW3	0.00749376	Seawater	Fungi	Ascomycota	Dothideomycetes	Pleosporales	Thyridariaceae	Roussoella
SA_SW3	0.00749376	Seawater	Fungi	Ascomycota	Sordariomycetes	Hypocreales	Hypocreales_fam_Incertae_sedis	Acremonium
GF_CR2	0.00738613	C.reniformis	Fungi	Ascomycota	Saccharomycetes	Saccharomycetales	Debaryomycetaceae	Debaryomyces
GF_CN1	0.00735054	C.nucula	Fungi	Basidiomycota	Malasseziomycetes	Malasseziales	Malasseziaceae	Malassezia
CCO_SW2	0.00732601	Seawater	Fungi	Basidiomycota	Cystobasidiomycetes	Cystobasidiomycetes_ord_Incertae_sedis	Symmetrosporaceae	Symmetrospora
SA_PF5	0.00729927	P.ficiformis	Fungi	Ascomycota	Sordariomycetes	Diaporthales	Valsaceae	Valsa
GF_SW2	0.00727008	Seawater	Fungi	Ascomycota	Dothideomycetes	Pleosporales	Didymosphaeriaceae	Pseudopithomyces
GF_SW1	0.00726141	Seawater	Fungi	Basidiomycota	Cystobasidiomycetes	Erythrobasidiales	Erythrobasidiaceae	Erythrobasidium
GF_SW1	0.00726141	Seawater	Fungi	Ascomycota	Dothideomycetes	Capnodiales	Mycosphaerellaceae	Acrodontium
SA_CN3	0.00719748	C.nucula	Fungi	Ascomycota	Dothideomycetes	Pleosporales	Didymosphaeriaceae	Paraconiothyrium
GF_CN1	0.00718719	C.nucula	Fungi	Ascomycota	Sordariomycetes	Hypocreales	Nectriaceae	Nectria
GF_SW3	0.00709939	Seawater	Fungi	Basidiomycota	Agaricostilbomycetes	Agaricostilbales	Kondoaceae	Kondoa
GF_CN1	0.00702385	C.nucula	Fungi	Basidiomycota	Cystobasidiomycetes	Erythrobasidiales	Erythrobasidiaceae	Erythrobasidium
CCO_CC4	0.00699301	C.crambe	Fungi	Ascomycota	Sordariomycetes	Microascales	Microascaceae	Scedosporium
CCO_CC4	0.00699301	C.crambe	Fungi	Ascomycota	Sordariomycetes	Diaporthales	Valsaceae	Cytospora
SA_CC5	0.00692521	C.crambe	Fungi	Basidiomycota	Tremellomycetes	Tremellales	Bulleribasidiaceae	Vishniacozyma
SA_CC5	0.00692521	C.crambe	Fungi	Ascomycota	Sordariomycetes	Hypocreales	Hypocreales_fam_Incertae_sedis	Acremonium
CCO_CC1	0.00690608	C.crambe	Fungi	Ascomycota	Eurotiomycetes	Eurotiales	Aspergillaceae	Penicillium
CCO_CR1	0.00685801	C.reniformis	Fungi	Ascomycota	Eurotiomycetes	Eurotiales	Aspergillaceae	Phialosimplex
CCO_SW3	0.00679694	Seawater	Fungi	Basidiomycota	Tremellomycetes	Tremellales	Bulleribasidiaceae	Vishniacozyma
SA_SW3	0.00666112	Seawater	Fungi	Ascomycota	Dothideomycetes	Pleosporales	Didymellaceae	Didymella
GF_SW3	0.00659229	Seawater	Fungi	Basidiomycota	Microbotryomycetes	Sporidiobolales	Sporidiobolaceae	Sporobolomyces
SA_CN3	0.0062978	C.nucula	Fungi	Ascomycota	Eurotiomycetes	Eurotiales	Trichocomaceae	Talaromyces
SA_PF5	0.00625652	P.ficiformis	Fungi	Basidiomycota	Tremellomycetes	Trichosporonales	Trichosporonaceae	Apiotrichum
SA_SW1	0.0062333	Seawater	Fungi	Ascomycota	Sordariomycetes	Sordariales	Cephalothecaceae	Phialemonium
GF_SW1	0.00622407	Seawater	Fungi	Basidiomycota	Exobasidiomycetes	Georgefischeriales	Gjaerumiaceae	Gjaerumia
GF_CR2	0.00615511	C.reniformis	Fungi	Ascomycota	Eurotiomycetes	Eurotiales	Aspergillaceae	Aspergillus
GF_CR2	0.00615511	C.reniformis	Fungi	Ascomycota	Sordariomycetes	Hypocreales	Cordycipitaceae	Parengyodontium
CCO_SW2	0.00610501	Seawater	Fungi	Ascomycota	Sordariomycetes	Hypocreales	Hypocreales_fam_Incertae_sedis	Sarocladium
CCO_CR1	0.00609601	C.reniformis	Fungi	Basidiomycota	Cystobasidiomycetes	Erythrobasidiales	Erythrobasidiaceae	Erythrobasidium
GF_SW3	0.00608519	Seawater	Fungi	Ascomycota	Dothideomycetes	Capnodiales	Mycosphaerellaceae	Mycosphaerella
SA_CC4	0.00606061	C.crambe	Fungi	Ascomycota	Dothideomycetes	Pleosporales	Lophiostomataceae	Lophiostoma
CCO_SW3	0.00594732	Seawater	Fungi	Ascomycota	Eurotiomycetes	Chaetothyriales	Trichomeriaceae	Knufia
GF_CR1	0.00588235	C.reniformis	Fungi	Ascomycota	Dothideomycetes	Dothideales	Dothideales_fam_Incertae_sedis	Hortaea
SA_SW3	0.00582848	Seawater	Fungi	Ascomycota	Dothideomycetes	Pleosporales	Phaeosphaeriaceae	Neosetophoma
GF_CN4	0.00564972	C.nucula	Fungi	Ascomycota	Eurotiomycetes	Eurotiales	Aspergillaceae	Penicillium
SA_CC5	0.00554017	C.crambe	Fungi	Ascomycota	Leotiomycetes	Helotiales	Vibrisseaceae	Phialocephala
GF_SW2	0.00545256	Seawater	Fungi	Basidiomycota	Cystobasidiomycetes	Cystobasidiomycetes_ord_Incertae_sedis	Buckleyzymaceae	Buckleyzyma
SA_CN3	0.00539811	C.nucula	Fungi	Ascomycota	Leotiomycetes	Helotiales	Vibrisseaceae	Phialocephala
SA_CN3	0.00539811	C.nucula	Fungi	Ascomycota	Eurotiomycetes	Onygenales	Onygenales_fam_Incertae_sedis	Chrysosporium
SA_CN3	0.00539811	C.nucula	Fungi	Ascomycota	Dothideomycetes	Pleosporales	Thyridariaceae	Parathyridaria
SA_SW1	0.00534283	Seawater	Fungi	Ascomycota	Eurotiomycetes	Eurotiales	Thermoascaceae	Byssochlamys
SA_CR1	0.00531915	C.reniformis	Fungi	Ascomycota	Saccharomycetes	Saccharomycetales	Debaryomycetaceae	Debaryomyces
CCO_PF3	0.0052827	P.ficiformis	Fungi	Ascomycota	Sordariomycetes	Hypocreales	Nectriaceae	Nectria
CCO_CC4	0.00524476	C.crambe	Fungi	Ascomycota	Dothideomycetes	Capnodiales	Neodevriesiaceae	Neodevriesia
CCO_CC4	0.00524476	C.crambe	Fungi	Ascomycota	Dothideomycetes	Pleosporales	Didymellaceae	Epicoccum
CCO_CC4	0.00524476	C.crambe	Fungi	Ascomycota	Dothideomycetes	Pleosporales	Lentitheciaceae	Keissleriella
CCO_CC4	0.00524476	C.crambe	Fungi	Ascomycota	Sordariomycetes	Hypocreales	Hypocreales_fam_Incertae_sedis	Acremonium
SA_PF5	0.00521376	P.ficiformis	Fungi	Ascomycota	Dothideomycetes	Venturiales	Venturiaceae	Venturia
SA_PF5	0.00521376	P.ficiformis	Fungi	Ascomycota	Dothideomycetes	Pleosporales	Didymosphaeriaceae	Paraconiothyrium
GF_SW1	0.00518672	Seawater	Fungi	Basidiomycota	Tremellomycetes	Cystofilobasidiales	Cystofilobasidiaceae	Cystofilobasidium
GF_SW1	0.00518672	Seawater	Fungi	Basidiomycota	Tremellomycetes	Tremellales	Bulleribasidiaceae	Vishniacozyma
GF_SW1	0.00518672	Seawater	Fungi	Ascomycota	Eurotiomycetes	Chaetothyriales	Trichomeriaceae	Knufia
GF_SW2	0.00508906	Seawater	Fungi	Ascomycota	Dothideomycetes	Pleosporales	Pleosporales_fam_Incertae_sedis	Libertasomyces
CCO_PF2	0.005	P.ficiformis	Fungi	Ascomycota	Saccharomycetes	Saccharomycetales	Debaryomycetaceae	Debaryomyces
SA_SW3	0.00499584	Seawater	Fungi	Ascomycota	Sordariomycetes	Sordariales	Chaetomiaceae	Thielavia
SA_CN3	0.00494827	C.nucula	Fungi	Ascomycota	Eurotiomycetes	Phaeomoniellales	Phaeomoniellaceae	Neophaeomoniella
SA_CN3	0.00494827	C.nucula	Fungi	Ascomycota	Sordariomycetes	Xylariales	Xylariaceae	Lopadostoma
SA_CN3	0.00494827	C.nucula	Fungi	Ascomycota	Eurotiomycetes	Eurotiales	Aspergillaceae	Aspergillus
GF_CN1	0.00490036	C.nucula	Fungi	Basidiomycota	Agaricostilbomycetes	Agaricostilbales	Agaricostilbaceae	Sterigmatomyces
CCO_SW2	0.004884	Seawater	Fungi	Ascomycota	Sordariomycetes	Hypocreales	Ophiocordycipitaceae	Tolypocladium
CCO_PF3	0.00485437	P.ficiformis	Fungi	Ascomycota	Dothideomycetes	Pleosporales	Pleosporaceae	Alternaria
GF_SW2	0.00472555	Seawater	Fungi	Ascomycota	Dothideomycetes	Capnodiales	Teratosphaeriaceae	Neocatenulostroma
GF_SW2	0.00472555	Seawater	Fungi	Ascomycota	Dothideomycetes	Dothideales	Dothideales_fam_Incertae_sedis	Hortaea
GF_CN1	0.00457367	C.nucula	Fungi	Ascomycota	Sordariomycetes	Hypocreales	Hypocreales_fam_Incertae_sedis	Acremonium
GF_SW3	0.00456389	Seawater	Fungi	Ascomycota	Dothideomycetes	Pleosporales	Pleosporaceae	Alternaria
GF_SW3	0.00456389	Seawater	Fungi	Ascomycota	Eurotiomycetes	Chaetothyriales	Trichomeriaceae	Knufia
GF_CC5	0.00454545	C.crambe	Fungi	Basidiomycota	Malasseziomycetes	Malasseziales	Malasseziaceae	Malassezia
SA_CN3	0.00449843	C.nucula	Fungi	Ascomycota	Sordariomycetes	Hypocreales	Cordycipitaceae	Cordyceps
SA_CN3	0.00449843	C.nucula	Fungi	Ascomycota	Eurotiomycetes	Coryneliales	Coryneliaceae	Hypsotheca
GF_CN1	0.00441032	C.nucula	Fungi	Ascomycota	Dothideomycetes	Capnodiales	Teratosphaeriaceae	Devriesia
GF_SW2	0.00436205	Seawater	Fungi	Basidiomycota	Cystobasidiomycetes	Cystobasidiomycetes_ord_Incertae_sedis	Symmetrosporaceae	Symmetrospora
GF_SW2	0.00436205	Seawater	Fungi	Ascomycota	Sordariomycetes	Sordariales	Chaetomiaceae	Thielavia
GF_SW2	0.00436205	Seawater	Fungi	Ascomycota	Saccharomycetes	Saccharomycetales	Debaryomycetaceae	Priceomyces
GF_SW2	0.00436205	Seawater	Fungi	Ascomycota	Sordariomycetes	Hypocreales	Cordycipitaceae	Parengyodontium
CCO_PF3	0.00428327	P.ficiformis	Fungi	Ascomycota	Dothideomycetes	Pleosporales	Periconiaceae	Periconia
CCO_PF3	0.00428327	P.ficiformis	Fungi	Ascomycota	Dothideomycetes	Capnodiales	Extremaceae	Vermiconia
GF_CC4	0.00421053	C.crambe	Fungi	Ascomycota	Eurotiomycetes	Chaetothyriales	Herpotrichiellaceae	Coniosporium
SA_CC5	0.00415512	C.crambe	Fungi	Ascomycota	Sordariomycetes	Microascales	Microascaceae	Scedosporium
SA_CC5	0.00415512	C.crambe	Fungi	Ascomycota	Sordariomycetes	Hypocreales	Clavicipitaceae	Claviceps
GF_SW1	0.00414938	Seawater	Fungi	Basidiomycota	Tremellomycetes	Tremellales	Rhynchogastremataceae	Papiliotrema
GF_SW1	0.00414938	Seawater	Fungi	Ascomycota	Eurotiomycetes	Eurotiales	Aspergillaceae	Aspergillus
CCO_CR1	0.00406401	C.reniformis	Fungi	Ascomycota	Eurotiomycetes	Eurotiales	Aspergillaceae	Penicillium
GF_SW3	0.0040568	Seawater	Fungi	Basidiomycota	Agaricomycetes	Hymenochaetales	Hymenochaetaceae	Fuscoporia
GF_SW3	0.0040568	Seawater	Fungi	Basidiomycota	Tremellomycetes	Tremellales	Rhynchogastremataceae	Papiliotrema
GF_SW3	0.0040568	Seawater	Fungi	Ascomycota	Saccharomycetes	Saccharomycetales	Trichomonascaceae	Zygoascus
GF_SW3	0.0040568	Seawater	Fungi	Basidiomycota	Agaricomycetes	Agaricales	Strophariaceae	Deconica
SA_CN3	0.00404858	C.nucula	Fungi	Ascomycota	Dothideomycetes	Capnodiales	Mycosphaerellaceae	Mycosphaerella
SA_CN3	0.00404858	C.nucula	Fungi	Ascomycota	Dothideomycetes	Pleosporales	Cucurbitariaceae	Parafenestella
CCO_PF3	0.00399772	P.ficiformis	Fungi	Ascomycota	Sordariomycetes	Hypocreales	Nectriaceae	Cylindrodendrum
GF_CN1	0.00392029	C.nucula	Fungi	Basidiomycota	Cystobasidiomycetes	Cystobasidiomycetes_ord_Incertae_sedis	Buckleyzymaceae	Buckleyzyma
SA_CR5	0.00380228	C.reniformis	Fungi	Ascomycota	Dothideomycetes	Pleosporales	Pleosporaceae	Alternaria
CCO_SW2	0.003663	Seawater	Fungi	Ascomycota	Saccharomycetes	Saccharomycetales	Debaryomycetaceae	Debaryomyces
CCO_SW2	0.003663	Seawater	Fungi	Ascomycota	Dothideomycetes	Pleosporales	Phaeosphaeriaceae	Neosetophoma
GF_SW2	0.00363504	Seawater	Fungi	Basidiomycota	Exobasidiomycetes	Georgefischeriales	Gjaerumiaceae	Gjaerumia
SA_CN3	0.00359874	C.nucula	Fungi	Ascomycota	Sordariomycetes	Xylariales	Xylariales_fam_Incertae_sedis	Phialemoniopsis
SA_CN3	0.00359874	C.nucula	Fungi	Ascomycota	Saccharomycetes	Saccharomycetales	Debaryomycetaceae	Debaryomyces
SA_CN3	0.00359874	C.nucula	Fungi	Ascomycota	Sordariomycetes	Diaporthales	Valsaceae	Valsa
CCO_CR1	0.00355601	C.reniformis	Fungi	Basidiomycota	Agaricomycetes	Hymenochaetales	Hymenochaetaceae	Fuscoporia
CCO_CR1	0.00355601	C.reniformis	Fungi	Ascomycota	Sordariomycetes	Hypocreales	Nectriaceae	Nectria
GF_SW3	0.0035497	Seawater	Fungi	Ascomycota	Sordariomycetes	Microascales	Microascaceae	Microascus
CCO_CC4	0.0034965	C.crambe	Fungi	Basidiomycota	Cystobasidiomycetes	Cystobasidiales	Cystobasidiaceae	Cystobasidium
CCO_CC4	0.0034965	C.crambe	Fungi	Chytridiomycota	Rhizophydiomycetes	Rhizophydiales	Dinomycetaceae	Dinomyces
CCO_CC4	0.0034965	C.crambe	Fungi	Ascomycota	Sordariomycetes	Glomerellales	Plectosphaerellaceae	Plectosphaerella
CCO_PF3	0.00342661	P.ficiformis	Fungi	Ascomycota	Sordariomycetes	Hypocreales	Hypocreales_fam_Incertae_sedis	Acremonium
CCO_SW3	0.00339847	Seawater	Fungi	Ascomycota	Eurotiomycetes	Eurotiales	Aspergillaceae	Aspergillus
CCO_SW3	0.00339847	Seawater	Fungi	Ascomycota	Dothideomycetes	Pleosporales	Didymosphaeriaceae	Didymosphaeria
SA_SW3	0.00333056	Seawater	Fungi	Basidiomycota	Agaricomycetes	Phallales	Clathraceae	Clathrus
GF_SW2	0.00327154	Seawater	Fungi	Ascomycota	Sordariomycetes	Hypocreales	Nectriaceae	Fusicolla
SA_PF5	0.00312826	P.ficiformis	Fungi	Ascomycota	Sordariomycetes	Coniochaetales	Coniochaetaceae	Coniochaeta
SA_PF5	0.00312826	P.ficiformis	Fungi	Ascomycota	Eurotiomycetes	Chaetothyriales	Herpotrichiellaceae	Coniosporium
GF_SW1	0.00311203	Seawater	Fungi	Basidiomycota	Tremellomycetes	Filobasidiales	Filobasidiaceae	Filobasidium
GF_SW1	0.00311203	Seawater	Fungi	Basidiomycota	Microbotryomycetes	Leucosporidiales	Leucosporidiaceae	Leucosporidium
CCO_CR1	0.00304801	C.reniformis	Fungi	Ascomycota	Dothideomycetes	Pleosporales	Phaeosphaeriaceae	Parastagonospora
GF_SW3	0.0030426	Seawater	Fungi	Basidiomycota	Agaricomycetes	Polyporales	Polyporaceae	Lentinus
SA_CC4	0.0030303	C.crambe	Fungi	Basidiomycota	Agaricomycetes	Agaricales	Schizophyllaceae	Schizophyllum
SA_CC4	0.0030303	C.crambe	Fungi	Ascomycota	Dothideomycetes	Capnodiales	Neodevriesiaceae	Neodevriesia
SA_CC4	0.0030303	C.crambe	Fungi	Ascomycota	Dothideomycetes	Pleosporales	Didymellaceae	Didymella
CCO_PF3	0.00299829	P.ficiformis	Fungi	Ascomycota	Sordariomycetes	Xylariales	Apiosporaceae	Arthrinium
GF_CN1	0.00294022	C.nucula	Fungi	Ascomycota	Sordariomycetes	Sordariales	Chaetomiaceae	Thielavia
GF_SW2	0.00290803	Seawater	Fungi	Ascomycota	Dothideomycetes	Pleosporales	Cucurbitariaceae	Pyrenochaeta
CCO_CC2	0.002886	C.crambe	Fungi	Ascomycota	Dothideomycetes	Pleosporales	Pleosporaceae	Alternaria
CCO_CC2	0.002886	C.crambe	Fungi	Ascomycota	Dothideomycetes	Capnodiales	Cladosporiaceae	Toxicocladosporium
CCO_PF3	0.00285551	P.ficiformis	Fungi	Ascomycota	Dothideomycetes	Pleosporales	Pleosporales_fam_Incertae_sedis	Libertasomyces
GF_CN4	0.00282486	C.nucula	Fungi	Ascomycota	Saccharomycetes	Saccharomycetales	Debaryomycetaceae	Debaryomyces
CCO_CR1	0.00279401	C.reniformis	Fungi	Basidiomycota	Agaricostilbomycetes	Agaricostilbales	Agaricostilbaceae	Sterigmatomyces
SA_CN3	0.00269906	C.nucula	Fungi	Ascomycota	Dothideomycetes	Pleosporales	Thyridariaceae	Roussoella
GF_CN1	0.00261352	C.nucula	Fungi	Basidiomycota	Cystobasidiomycetes	Cystobasidiomycetes_ord_Incertae_sedis	Symmetrosporaceae	Symmetrospora
CCO_SW3	0.00254885	Seawater	Fungi	Basidiomycota	Agaricomycetes	Russulales	Peniophoraceae	Peniophora
GF_SW2	0.00254453	Seawater	Fungi	Basidiomycota	Tremellomycetes	Tremellales	Bulleribasidiaceae	Vishniacozyma
GF_SW2	0.00254453	Seawater	Fungi	Ascomycota	Dothideomycetes	Capnodiales	Teratosphaeriaceae	Devriesia
GF_SW2	0.00254453	Seawater	Fungi	Ascomycota	Sordariomycetes	Hypocreales	Cordycipitaceae	Lecanicillium
GF_SW2	0.00254453	Seawater	Fungi	Ascomycota	Sordariomycetes	Diaporthales	Valsaceae	Cytospora
GF_SW3	0.0025355	Seawater	Fungi	Basidiomycota	Agaricomycetes	Trechisporales	Hydnodontaceae	Trechispora
GF_SW3	0.0025355	Seawater	Fungi	Ascomycota	Eurotiomycetes	Eurotiales	Trichocomaceae	Talaromyces
GF_SW3	0.0025355	Seawater	Fungi	Ascomycota	Arthoniomycetes	Lichenostigmatales	Phaeococcomycetaceae	Phaeococcomyces
SA_CR5	0.00253485	C.reniformis	Fungi	Ascomycota	Dothideomycetes	Dothideales	Aureobasidiaceae	Aureobasidium
GF_CR2	0.00246204	C.reniformis	Fungi	Basidiomycota	Cystobasidiomycetes	Erythrobasidiales	Erythrobasidiaceae	Erythrobasidium
GF_CN1	0.00245018	C.nucula	Fungi	Ascomycota	Eurotiomycetes	Eurotiales	Aspergillaceae	Penicillium
CCO_SW2	0.002442	Seawater	Fungi	Basidiomycota	Cystobasidiomycetes	Cystobasidiales	Cystobasidiaceae	Cystobasidium
CCO_SW2	0.002442	Seawater	Fungi	Ascomycota	Dothideomycetes	Pleosporales	Pleosporaceae	Alternaria
CCO_SW2	0.002442	Seawater	Fungi	Ascomycota	Eurotiomycetes	Eurotiales	Trichocomaceae	Talaromyces
CCO_PF3	0.00242718	P.ficiformis	Fungi	Basidiomycota	Agaricomycetes	Hymenochaetales	Hymenochaetaceae	Fuscoporia
SA_CN4	0.00229358	C.nucula	Fungi	Ascomycota	Leotiomycetes	Helotiales	Helotiales_fam_Incertae_sedis	Mycoarthris
SA_CN4	0.00229358	C.nucula	Fungi	Ascomycota	Dothideomycetes	Capnodiales	Mycosphaerellaceae	Zasmidium
GF_CN1	0.00228683	C.nucula	Fungi	Ascomycota	Sordariomycetes	Sordariales	Chaetomiaceae	Chaetomium
CCO_PF3	0.00228441	P.ficiformis	Fungi	Basidiomycota	Tremellomycetes	Tremellales	Cryptococcaceae	Kwoniella
CCO_PF3	0.00228441	P.ficiformis	Fungi	Basidiomycota	Cystobasidiomycetes	Cystobasidiomycetes_ord_Incertae_sedis	Symmetrosporaceae	Symmetrospora
CCO_PF3	0.00228441	P.ficiformis	Fungi	Basidiomycota	Tremellomycetes	Filobasidiales	Filobasidiaceae	Naganishia
SA_CN3	0.00224921	C.nucula	Fungi	Basidiomycota	Cystobasidiomycetes	Cystobasidiomycetes_ord_Incertae_sedis	Buckleyzymaceae	Buckleyzyma
SA_CN3	0.00224921	C.nucula	Fungi	Ascomycota	Dothideomycetes	Capnodiales	Cladosporiaceae	Toxicocladosporium
GF_SW2	0.00218103	Seawater	Fungi	Basidiomycota	Agaricomycetes	Hymenochaetales	Hymenochaetaceae	Fuscoporia
GF_CN1	0.00212349	C.nucula	Fungi	Basidiomycota	Tremellomycetes	Filobasidiales	Filobasidiaceae	Filobasidium
GF_CN1	0.00212349	C.nucula	Fungi	Ascomycota	Dothideomycetes	Pleosporales	Didymellaceae	Phomatodes
GF_CC4	0.00210526	C.crambe	Fungi	Basidiomycota	Tremellomycetes	Tremellales	Bulleribasidiaceae	Vishniacozyma
GF_CC4	0.00210526	C.crambe	Fungi	Basidiomycota	Tremellomycetes	Trichosporonales	Trichosporonaceae	Apiotrichum
GF_SW1	0.00207469	Seawater	Fungi	Basidiomycota	Agaricomycetes	Hymenochaetales	Hymenochaetaceae	Fuscoporia
GF_SW1	0.00207469	Seawater	Fungi	Ascomycota	Sordariomycetes	Glomerellales	Plectosphaerellaceae	Plectosphaerella
GF_SW1	0.00207469	Seawater	Fungi	Ascomycota	Dothideomycetes	Capnodiales	Mycosphaerellaceae	Ramularia
GF_SW1	0.00207469	Seawater	Fungi	Ascomycota	Dothideomycetes	Pleosporales	Didymosphaeriaceae	Kalmusia
GF_CR2	0.0020517	C.reniformis	Fungi	Basidiomycota	Tremellomycetes	Tremellales	Cryptococcaceae	Kwoniella
CCO_CR1	0.002032	C.reniformis	Fungi	Basidiomycota	Cystobasidiomycetes	Cystobasidiomycetes_ord_Incertae_sedis	Buckleyzymaceae	Buckleyzyma
CCO_CR1	0.002032	C.reniformis	Fungi	Ascomycota	Dothideomycetes	Capnodiales	Teratosphaeriaceae	Neocatenulostroma
GF_SW3	0.0020284	Seawater	Fungi	Ascomycota	Dothideomycetes	Venturiales	Sympoventuriaceae	Sympoventuria
CCO_PF3	0.00199886	P.ficiformis	Fungi	Basidiomycota	Cystobasidiomycetes	Erythrobasidiales	Erythrobasidiaceae	Erythrobasidium
CCO_PF3	0.00199886	P.ficiformis	Fungi	Ascomycota	Eurotiomycetes	Chaetothyriales	Herpotrichiellaceae	Coniosporium
GF_CN1	0.00196014	C.nucula	Fungi	Ascomycota	Dothideomycetes	Pleosporales	Thyridariaceae	Roussoella
SA_CR5	0.00190114	C.reniformis	Fungi	Basidiomycota	Tremellomycetes	Tremellales	Bulleribasidiaceae	Vishniacozyma
SA_CR5	0.00190114	C.reniformis	Fungi	Ascomycota	Saccharomycetes	Saccharomycetales	Debaryomycetaceae	Yamadazyma
CCO_PF3	0.00185608	P.ficiformis	Fungi	Ascomycota	Eurotiomycetes	Eurotiales	Aspergillaceae	Penicillium
CCO_PF3	0.00185608	P.ficiformis	Fungi	Ascomycota	Dothideomycetes	Pleosporales	Pleosporaceae	Curvularia
SA_CN5	0.00183486	C.nucula	Fungi	Ascomycota	Dothideomycetes	Pleosporales	Pleosporaceae	Alternaria
SA_CN5	0.00183486	C.nucula	Fungi	Ascomycota	Dothideomycetes	Pleosporales	Didymosphaeriaceae	Kalmusia
GF_SW2	0.00181752	Seawater	Fungi	Ascomycota	Taphrinomycetes	Taphrinales	Protomycetaceae	Protomyces
GF_SW2	0.00181752	Seawater	Fungi	Ascomycota	Eurotiomycetes	Chaetothyriales	Cyphellophoraceae	Cyphellophora
GF_SW2	0.00181752	Seawater	Fungi	Ascomycota	Dothideomycetes	Capnodiales	Dissoconiaceae	Ramichloridium
GF_SW2	0.00181752	Seawater	Fungi	Ascomycota	Sordariomycetes	Diaporthales	Gnomoniaceae	Gnomonia
GF_SW2	0.00181752	Seawater	Fungi	Basidiomycota	Microbotryomycetes	Leucosporidiales	Leucosporidiaceae	Leucosporidium
GF_SW2	0.00181752	Seawater	Fungi	Basidiomycota	Microbotryomycetes	Microbotryomycetes_ord_Incertae_sedis	Chrysozymaceae	Sampaiozyma
SA_CN3	0.00179937	C.nucula	Fungi	Ascomycota	Sordariomycetes	Xylariales	Diatrypaceae	Eutypa
SA_CN3	0.00179937	C.nucula	Fungi	Ascomycota	Leotiomycetes	Helotiales	Hyaloscyphaceae	Lachnum
SA_CN3	0.00179937	C.nucula	Fungi	Ascomycota	Saccharomycetes	Saccharomycetales	Debaryomycetaceae	Yamadazyma
SA_CN3	0.00179937	C.nucula	Fungi	Basidiomycota	Malasseziomycetes	Malasseziales	Malasseziaceae	Malassezia
CCO_CR1	0.001778	C.reniformis	Fungi	Ascomycota	Dothideomycetes	Pleosporales	Phaeosphaeriaceae	Neosetophoma
CCO_CR1	0.001778	C.reniformis	Fungi	Ascomycota	Dothideomycetes	Capnodiales	Teratosphaeriaceae	Devriesia
CCO_CR1	0.001778	C.reniformis	Fungi	Ascomycota	Sordariomycetes	Hypocreales	Hypocreales_fam_Incertae_sedis	Acremonium
CCO_CR1	0.001778	C.reniformis	Fungi	Ascomycota	Dothideomycetes	Pleosporales	Thyridariaceae	Parathyridaria
CCO_CC4	0.00174825	C.crambe	Fungi	Basidiomycota	Tremellomycetes	Filobasidiales	Filobasidiaceae	Filobasidium
GF_CN3	0.00170358	C.nucula	Fungi	Ascomycota	Saccharomycetes	Saccharomycetales	Saccharomycetales_fam_Incertae_sedis	Candida
GF_CN3	0.00170358	C.nucula	Fungi	Ascomycota	Dothideomycetes	Capnodiales	Teratosphaeriaceae	Neocatenulostroma
CCO_SW3	0.00169924	Seawater	Fungi	Ascomycota	Dothideomycetes	Capnodiales	Teratosphaeriaceae	Apenidiella
SA_SW3	0.00166528	Seawater	Fungi	Ascomycota	Sordariomycetes	Glomerellales	Plectosphaerellaceae	Plectosphaerella
GF_CR2	0.00164136	C.reniformis	Fungi	Basidiomycota	Agaricostilbomycetes	Agaricostilbales	Kondoaceae	Kondoa
GF_CN1	0.00163345	C.nucula	Fungi	Basidiomycota	Tremellomycetes	Tremellales	Bulleribasidiaceae	Dioszegia
CCO_PF3	0.00157053	P.ficiformis	Fungi	Basidiomycota	Agaricomycetes	Polyporales	Phanerochaetaceae	Bjerkandera
CCO_CR1	0.001524	C.reniformis	Fungi	Ascomycota	Leotiomycetes	Helotiales	Dermateaceae	Mollisia
CCO_CR1	0.001524	C.reniformis	Fungi	Basidiomycota	Cystobasidiomycetes	Cystobasidiales	Cystobasidiaceae	Cystobasidium
CCO_CR1	0.001524	C.reniformis	Fungi	Ascomycota	Dothideomycetes	Pleosporales	Thyridariaceae	Liua
CCO_CR1	0.001524	C.reniformis	Fungi	Ascomycota	Dothideomycetes	Pleosporales	Didymosphaeriaceae	Didymosphaeria
GF_SW3	0.0015213	Seawater	Fungi	Basidiomycota	Agaricomycetes	Gloeophyllales	Gloeophyllaceae	Gloeophyllum
GF_SW3	0.0015213	Seawater	Fungi	Basidiomycota	Tremellomycetes	Cystofilobasidiales	Mrakiaceae	Itersonilia
GF_CN1	0.00147011	C.nucula	Fungi	Basidiomycota	Wallemiomycetes	Wallemiales	Wallemiaceae	Wallemia
GF_SW2	0.00145402	Seawater	Fungi	Ascomycota	Sordariomycetes	Sordariales	Chaetomiaceae	Collariella
CCO_CC2	0.001443	C.crambe	Fungi	Ascomycota	Saccharomycetes	Saccharomycetales	Debaryomycetaceae	Debaryomyces
CCO_CC2	0.001443	C.crambe	Fungi	Ascomycota	Eurotiomycetes	Eurotiales	Thermoascaceae	Byssochlamys
CCO_PF3	0.00142776	P.ficiformis	Fungi	Basidiomycota	Agaricomycetes	Atheliales	Atheliaceae	Amphinema
SA_CC5	0.00138504	C.crambe	Fungi	Basidiomycota	Agaricomycetes	Agaricales	Schizophyllaceae	Schizophyllum
SA_CC5	0.00138504	C.crambe	Fungi	Basidiomycota	Microbotryomycetes	Sporidiobolales	Sporidiobolaceae	Rhodotorula
CCO_CC1	0.00138122	C.crambe	Fungi	Ascomycota	Dothideomycetes	Pleosporales	Pleosporaceae	Curvularia
CCO_CC1	0.00138122	C.crambe	Fungi	Ascomycota	Saccharomycetes	Saccharomycetales	Debaryomycetaceae	Debaryomyces
CCO_CC1	0.00138122	C.crambe	Fungi	Ascomycota	Eurotiomycetes	Eurotiales	Aspergillaceae	Aspergillus
CCO_CC1	0.00138122	C.crambe	Fungi	Ascomycota	Dothideomycetes	Dothideales	Dothideales_fam_Incertae_sedis	Hortaea
SA_CN3	0.00134953	C.nucula	Fungi	Ascomycota	Sordariomycetes	Chaetosphaeriales	Chaetosphaeriaceae	Chaetosphaeria
GF_CN1	0.00130676	C.nucula	Fungi	Basidiomycota	Agaricomycetes	Polyporales	Ganodermataceae	Donkioporia
GF_CN1	0.00130676	C.nucula	Fungi	Ascomycota	Dothideomycetes	Pleosporales	Didymosphaeriaceae	Kalmusia
CCO_PF3	0.00128498	P.ficiformis	Fungi	Basidiomycota	Agaricostilbomycetes	Agaricostilbales	Agaricostilbaceae	Sterigmatomyces
CCO_PF3	0.00128498	P.ficiformis	Fungi	Ascomycota	Sordariomycetes	Hypocreales	Hypocreaceae	Trichoderma
CCO_PF3	0.00128498	P.ficiformis	Fungi	Basidiomycota	Agaricostilbomycetes	Agaricostilbales	Kondoaceae	Kondoa
CCO_CR1	0.00127	C.reniformis	Fungi	Basidiomycota	Tremellomycetes	Trichosporonales	Trichosporonaceae	Apiotrichum
SA_CR5	0.00126743	C.reniformis	Fungi	Ascomycota	Eurotiomycetes	Eurotiales	Aspergillaceae	Aspergillus
SA_CR5	0.00126743	C.reniformis	Fungi	Ascomycota	Eurotiomycetes	Eurotiales	Aspergillaceae	Penicillium
CCO_SW2	0.001221	Seawater	Fungi	Ascomycota	Dothideomycetes	Capnodiales	Cladosporiaceae	Toxicocladosporium
CCO_SW2	0.001221	Seawater	Fungi	Ascomycota	Sordariomycetes	Hypocreales	Cordycipitaceae	Parengyodontium
CCO_SW2	0.001221	Seawater	Fungi	Ascomycota	Sordariomycetes	Diaporthales	Valsaceae	Cytospora
GF_CN1	0.00114342	C.nucula	Fungi	Ascomycota	Eurotiomycetes	Chaetothyriales	Herpotrichiellaceae	Exophiala
CCO_PF3	0.0011422	P.ficiformis	Fungi	Basidiomycota	Cystobasidiomycetes	Cystobasidiales	Cystobasidiaceae	Cystobasidium
CCO_PF3	0.0011422	P.ficiformis	Fungi	Ascomycota	Dothideomycetes	Capnodiales	Teratosphaeriaceae	Devriesia
CCO_PF3	0.0011422	P.ficiformis	Fungi	Basidiomycota	Microbotryomycetes	Sporidiobolales	Sporidiobolaceae	Rhodotorula
SA_PF5	0.00104275	P.ficiformis	Fungi	Ascomycota	Sordariomycetes	Hypocreales	Cordycipitaceae	Parengyodontium
GF_SW1	0.00103734	Seawater	Fungi	Ascomycota	Taphrinomycetes	Taphrinales	Taphrinaceae	Taphrina
GF_SW1	0.00103734	Seawater	Fungi	Basidiomycota	Agaricostilbomycetes	Agaricostilbales	Agaricostilbaceae	Sterigmatomyces
GF_SW1	0.00103734	Seawater	Fungi	Ascomycota	Saccharomycetes	Saccharomycetales	Saccharomycetales_fam_Incertae_sedis	Candida
GF_SW1	0.00103734	Seawater	Fungi	Ascomycota	Sordariomycetes	Hypocreales	Nectriaceae	Thyronectria
GF_SW1	0.00103734	Seawater	Fungi	Ascomycota	Dothideomycetes	Pleosporales	Didymellaceae	Epicoccum
CCO_CR1	0.001016	C.reniformis	Fungi	Basidiomycota	Agaricomycetes	Russulales	Russulales_fam_Incertae_sedis	Confertobasidium
CCO_CR1	0.001016	C.reniformis	Fungi	Ascomycota	Eurotiomycetes	Eurotiales	Trichocomaceae	Talaromyces
GF_SW3	0.0010142	Seawater	Fungi	Basidiomycota	Tremellomycetes	Filobasidiales	Filobasidiaceae	Filobasidium
GF_SW3	0.0010142	Seawater	Fungi	Basidiomycota	Microbotryomycetes	Microbotryomycetes_ord_Incertae_sedis	Chrysozymaceae	Sampaiozyma
CCO_PF3	0.000999429	P.ficiformis	Fungi	Basidiomycota	Agaricomycetes	Amylocorticiales	Amylocorticiaceae	Amyloxenasma
GF_CN1	0.000980072	C.nucula	Fungi	Basidiomycota	Tremellomycetes	Tremellales	Rhynchogastremataceae	Papiliotrema
GF_CN1	0.000980072	C.nucula	Fungi	Ascomycota	Dothideomycetes	Capnodiales	Teratosphaeriaceae	Neocatenulostroma
GF_CN1	0.000980072	C.nucula	Fungi	Ascomycota	Dothideomycetes	Venturiales	Sympoventuriaceae	Sympoventuria
SA_CN3	0.000899685	C.nucula	Fungi	Ascomycota	Sordariomycetes	Xylariales	Diatrypaceae	Peroneutypa
SA_CN3	0.000899685	C.nucula	Fungi	Ascomycota	Dothideomycetes	Capnodiales	Mycosphaerellaceae	Zasmidium
SA_SW1	0.000890472	Seawater	Fungi	Ascomycota	Sordariomycetes	Hypocreales	Cordycipitaceae	Parengyodontium
CCO_PF3	0.000856653	P.ficiformis	Fungi	Ascomycota	Saccharomycetes	Saccharomycetales	Debaryomycetaceae	Yamadazyma
CCO_SW3	0.000849618	Seawater	Fungi	Ascomycota	Saccharomycetes	Saccharomycetales	Debaryomycetaceae	Debaryomyces
CCO_SW3	0.000849618	Seawater	Fungi	Ascomycota	Sordariomycetes	Hypocreales	Cordycipitaceae	Parengyodontium
CCO_SW3	0.000849618	Seawater	Fungi	Ascomycota	Dothideomycetes	Dothideales	Dothideales_fam_Incertae_sedis	Hortaea
SA_SW3	0.000832639	Seawater	Fungi	Ascomycota	Sordariomycetes	Hypocreales	Hypocreales_fam_Incertae_sedis	Sarocladium
GF_CN1	0.000816727	C.nucula	Fungi	Basidiomycota	Agaricomycetes	Hymenochaetales	Hymenochaetaceae	Fuscoporia
GF_CN1	0.000816727	C.nucula	Fungi	Ascomycota	Dothideomycetes	Capnodiales	Cladosporiaceae	Toxicocladosporium
CCO_CR1	0.000762002	C.reniformis	Fungi	Ascomycota	Saccharomycetes	Saccharomycetales	Saccharomycetales_fam_Incertae_sedis	Candida
CCO_CR1	0.000762002	C.reniformis	Fungi	Ascomycota	Dothideomycetes	Capnodiales	Extremaceae	Saxophila
CCO_CR1	0.000762002	C.reniformis	Fungi	Ascomycota	Dothideomycetes	Pleosporales	Lophiostomataceae	Lophiostoma
GF_SW2	0.000727008	Seawater	Fungi	Ascomycota	Taphrinomycetes	Taphrinales	Taphrinaceae	Taphrina
CCO_PF3	0.000713878	P.ficiformis	Fungi	Ascomycota	Eurotiomycetes	Chaetothyriales	Herpotrichiellaceae	Exophiala
GF_CN1	0.000653381	C.nucula	Fungi	Ascomycota	Sordariomycetes	Glomerellales	Plectosphaerellaceae	Acrostalagmus
GF_CN1	0.000653381	C.nucula	Fungi	Basidiomycota	Agaricomycetes	Polyporales	Ganodermataceae	Ganoderma
SA_CR5	0.000633714	C.reniformis	Fungi	Ascomycota	Dothideomycetes	Pleosporales	Cucurbitariaceae	Neocucurbitaria
SA_CR5	0.000633714	C.reniformis	Fungi	Ascomycota	Dothideomycetes	Pleosporales	Thyridariaceae	Roussoella
CCO_CR1	0.000508001	C.reniformis	Fungi	Basidiomycota	Cystobasidiomycetes	Cystobasidiomycetes_ord_Incertae_sedis	Symmetrosporaceae	Symmetrospora
CCO_CR1	0.000508001	C.reniformis	Fungi	Ascomycota	Eurotiomycetes	Chaetothyriales	Cyphellophoraceae	Cyphellophora
CCO_CR1	0.000508001	C.reniformis	Fungi	Basidiomycota	Agaricomycetes	Russulales	Peniophoraceae	Peniophora
CCO_CR1	0.000508001	C.reniformis	Fungi	Basidiomycota	Microbotryomycetes	Sporidiobolales	Sporidiobolaceae	Rhodotorula
CCO_CR1	0.000508001	C.reniformis	Fungi	Basidiomycota	Agaricomycetes	Polyporales	Irpicaceae	Byssomerulius
GF_SW3	0.000507099	Seawater	Fungi	Basidiomycota	Agaricostilbomycetes	Agaricostilbales	Agaricostilbaceae	Sterigmatomyces
GF_SW3	0.000507099	Seawater	Fungi	Ascomycota	Dothideomycetes	Pleosporales	Didymosphaeriaceae	Kalmusia
GF_CN1	0.000490036	C.nucula	Fungi	Basidiomycota	Tremellomycetes	Tremellales	Bulleribasidiaceae	Vishniacozyma
GF_CN1	0.000490036	C.nucula	Fungi	Basidiomycota	Agaricomycetes	Cantharellales	Cantharellales_fam_Incertae_sedis	Sistotrema
GF_CN1	0.000490036	C.nucula	Fungi	Basidiomycota	Agaricostilbomycetes	Agaricostilbales	Kondoaceae	Kondoa
GF_CN1	0.000490036	C.nucula	Fungi	Basidiomycota	Agaricomycetes	Polyporales	Polyporaceae	Coriolopsis
GF_CN1	0.000490036	C.nucula	Fungi	Basidiomycota	Agaricomycetes	Boletales	Serpulaceae	Serpula
SA_CN3	0.000449843	C.nucula	Fungi	Ascomycota	Sordariomycetes	Glomerellales	Plectosphaerellaceae	Acrostalagmus
SA_CN3	0.000449843	C.nucula	Fungi	Ascomycota	Dothideomycetes	Capnodiales	Teratosphaeriaceae	Neocatenulostroma
SA_CN3	0.000449843	C.nucula	Fungi	Basidiomycota	Agaricostilbomycetes	Agaricostilbales	Kondoaceae	Kondoa
GF_CN1	0.000326691	C.nucula	Fungi	Basidiomycota	Tremellomycetes	Trichosporonales	Trichosporonaceae	Cutaneotrichosporon
CCO_PF3	0.000285551	P.ficiformis	Fungi	Basidiomycota	Tremellomycetes	Filobasidiales	Filobasidiaceae	Filobasidium
CCO_PF3	0.000285551	P.ficiformis	Fungi	Ascomycota	Dothideomycetes	Pleosporales	Didymosphaeriaceae	Kalmusia
CCO_PF3	0.000285551	P.ficiformis	Fungi	Ascomycota	Dothideomycetes	Pleosporales	Didymosphaeriaceae	Paraconiothyrium
CCO_CR1	0.000254001	C.reniformis	Fungi	Ascomycota	Dothideomycetes	Capnodiales	Mycosphaerellaceae	Zasmidium
GF_CN1	0.000163345	C.nucula	Fungi	Ascomycota	Dothideomycetes	Venturiales	Venturiaceae	Venturia
GF_CN1	0.000163345	C.nucula	Fungi	Basidiomycota	Microbotryomycetes	Sporidiobolales	Sporidiobolaceae	Rhodotorula
