# Supplementary material for: Marine Mycobiomes Colonize Mediterranean Sponge Hosts in a Random Fashion
Source: Microb Ecol. 2025 Apr 10;88(1):25. doi: 10.1007/s00248-025-02523-2 (PMC11985663; doi:10.1007/s00248-025-02523-2)
Supplement: Supplementary file 3 — (XLSX 28.3 KB) [file 248_2025_2523_MOESM3_ESM.xlsx]

## Sheet: Foglio3
Chondrilla nucula Chondrosia reniformis Crambe crambe Petrosia ficiformis Seawater	Chondrilla nucula Chondrosia reniformis Crambe crambe Petrosia ficiformis	Chondrilla nucula Chondrosia reniformis Crambe crambe Seawater	Chondrilla nucula Crambe crambe Petrosia ficiformis Seawater	Chondrosia reniformis Crambe crambe Petrosia ficiformis Seawater	Chondrilla nucula Chondrosia reniformis Petrosia ficiformis Seawater	Chondrilla nucula Chondrosia reniformis Crambe crambe	Chondrilla nucula Crambe crambe Petrosia ficiformis	Chondrilla nucula Crambe crambe Seawater	Chondrosia reniformis Crambe crambe Petrosia ficiformis	Chondrosia reniformis Crambe crambe Seawater	Chondrilla nucula Chondrosia reniformis Petrosia ficiformis	Chondrilla nucula Petrosia ficiformis Seawater	Chondrosia reniformis Petrosia ficiformis Seawater	Chondrilla nucula Crambe crambe	Chondrosia reniformis Crambe crambe	Crambe crambe Petrosia ficiformis	Crambe crambe Seawater	Chondrilla nucula Chondrosia reniformis	Chondrilla nucula Petrosia ficiformis	Chondrilla nucula Seawater	Chondrosia reniformis Petrosia ficiformis	Chondrosia reniformis Seawater	Petrosia ficiformis Seawater	Crambe crambe	Chondrilla nucula	Chondrosia reniformis	Petrosia ficiformis	Seawater
31	3	7	5	1	4	2	2	5	1	3	3	3	1	6	3	2	9	1	3	5	2	4	3	20	23	10	11	31
Knufia	Trichoderma	Vishniacozyma	Phomatodes		Kondoa	Leptosphaeria	Curvularia	Cytospora		Taphrina	Mycoarthris	Thielavia	Pyrenochaetopsis	Phialocephala	Bartalinia	Coniosporium	Pseudeurotium	Beauveria	Lophiotrema	Eutypa	Neoascochyta	Gloeophyllum	Periconia	Eutypella	Pyrenophora	Liua	Chalara	Pseudopithomyces
Acremonium	Yamadazyma	Parathyridaria	Antennariella		Lecanicillium	Lophiostoma	Coniochaeta	Byssochlamys		Pyrenochaeta	Nectria	Peroneutypa		Plenodomus	Parastagonospora	Torula	Microascus		Bjerkandera	Phialemoniopsis	Kwoniella	Peniophora	Arthrinium	Articulospora	Sistotrema	Confertobasidium	Nakazawaea	Thyronectria
Neodidymelliopsis	Apiotrichum	Roussoella	Acrostalagmus		Trechispora			Sporobolomyces		Fusarium	Phialosimplex	Valsa		Neophaeomoniella	Holtermanniella		Plectosphaerella		Venturia	Sarocladium		Cyphellophora	Comoclathris	Genolevuria	Lopadostoma	Paraphaeosphaeria	Pisolithus	Arthrographis
Epicoccum		Neocatenulostroma	Paraconiothyrium		Devriesia			Neodevriesia						Wallemia			Deconica			Papiliotrema		Fusicolla		Ascocoryne	Serpula	Mollisia	Paraphoma	Golubevia
Fuscoporia		Dioszegia	Cordyceps					Didymella						Chaetomium			Itersonilia			Sympoventuria				Phallus	Nigrospora	Neocamarosporium	Cylindrodendrum	Ramichloridium
Hortaea		Buckleyzyma												Monocillium			Acrodontium							Phaeothecoidea	Parafenestella	Byssomerulius	Amphinema	Gjaerumia
Filobasidium		Talaromyces															Daldinia							Diatrype	Donkioporia	Botrytis	Vermiconia	Zygoascus
Cladosporium																	Mortierella							Biatriospora	Chrysosporium	Acericola	Halosarpheia	Protomyces
Kalmusia																	Leucosporidium							Claviceps	Montagnula	Aureobasidium	Amyloxenasma	Phialemonium
Erythrobasidium																	Beauveria							Issatchenkia	Phaeodothis	Gibberella	Hormonema	Meyerozyma
Symmetrospora																								Scedosporium	Coriolopsis		Phaeosphaeria	Clathrus
Mycosphaerella																								Dinomyces	Wickerhamomyces			Collariella
Penicillium																								Mucor	Camptophora			Brunneofusispora
Aspergillus																								Mycoacia	Dichotomophthora			Stagonospora
Sterigmatomyces																								Dissoconium	Cutaneotrichosporon			Brevistachys
Candida																								Reticulascus	Ascochyta			Lentinus
Schizophyllum																								Xenasmatella	Neostagonospora			Striaticonidium
Parengyodontium																								Sphaceloma	Ganoderma			Pringsheimia
Exophiala																								Septoriella	Ascosphaera			Immersiella
Neosetophoma																								Stachybotrys	Chaetosphaeria			Phaeococcomyces
Naganishia																									Schizosaccharomyces			Steccherinum
Neocucurbitaria																									Lachnum			Gnomonia
Libertasomyces																									Hypsotheca			Ramularia
Debaryomyces																												Phomatospora
Toxicocladosporium																												Setophaeosphaeria
Rhodotorula																												Apenidiella
Alternaria																												Tolypocladium
Zasmidium																												Sampaiozyma
Keissleriella																												Cystofilobasidium
Malassezia																												Tausonia
Didymosphaeria																												Priceomyces
